# Supplementary material for: Exploring photosynthesis evolution by comparative analysis of metabolic networks between chloroplasts and photosynthetic bacteria
Source: BMC Genomics. 2006 Apr 30;7:100. doi: 10.1186/1471-2164-7-100 (PMC1524952; doi:10.1186/1471-2164-7-100)
Supplement: Additional File 1 — The complete list of enzymes of chloroplasts, photosynthetic bacteria, E.coli, Arabidopsis thaliana and Cyanidioschyzon merolae. [file 1471-2164-7-100-S1.xls]

## Sheet: Sheet1
chloroplast	syw	ana	cte	gvi	pma	pmm	pmt	syn	tel	E.coli	Arabidopsis thaliana	Cyanidioschyzon merolae
1.1.1.100	1.1.1.100	1.1.-.-	1.1.1.-	1.1.-.-	1.1.1.100	1.1.1.100	1.1.1.100	1.1.1.1	1.1.1.1	1.1.-.-	1.1.-.-	1.1.1.1
1.1.1.193	1.1.1.133	1.1.1.1	1.1.1.100	1.1.1.1	1.1.1.158	1.1.1.133	1.1.1.133	1.1.1.100	1.1.1.100	1.1.1.-	1.1.1.1	1.1.1.100
1.1.1.205	1.1.1.158	1.1.1.100	1.1.1.133	1.1.1.100	1.1.1.193	1.1.1.158	1.1.1.158	1.1.1.133	1.1.1.133	1.1.1.1	1.1.1.100	1.1.1.103
1.1.1.23	1.1.1.193	1.1.1.133	1.1.1.193	1.1.1.133	1.1.1.205	1.1.1.193	1.1.1.193	1.1.1.153	1.1.1.14	1.1.1.100	1.1.1.101	1.1.1.14
1.1.1.25	1.1.1.205	1.1.1.14	1.1.1.205	1.1.1.14	1.1.1.22	1.1.1.205	1.1.1.205	1.1.1.158	1.1.1.158	1.1.1.103	1.1.1.14	1.1.1.157
1.1.1.267	1.1.1.22	1.1.1.153	1.1.1.22	1.1.1.158	1.1.1.23	1.1.1.219	1.1.1.22	1.1.1.193	1.1.1.193	1.1.1.127	1.1.1.157	1.1.1.18
1.1.1.3	1.1.1.23	1.1.1.158	1.1.1.23	1.1.1.193	1.1.1.25	1.1.1.22	1.1.1.23	1.1.1.2	1.1.1.205	1.1.1.133	1.1.1.193	1.1.1.193
1.1.1.37	1.1.1.25	1.1.1.169	1.1.1.25	1.1.1.205	1.1.1.262	1.1.1.23	1.1.1.25	1.1.1.205	1.1.1.219	1.1.1.140	1.1.1.195	1.1.1.2
1.1.1.39	1.1.1.262	1.1.1.193	1.1.1.262	1.1.1.219	1.1.1.267	1.1.1.25	1.1.1.262	1.1.1.219	1.1.1.22	1.1.1.154	1.1.1.205	1.1.1.205
1.1.1.40	1.1.1.267	1.1.1.205	1.1.1.267	1.1.1.22	1.1.1.271	1.1.1.262	1.1.1.267	1.1.1.22	1.1.1.23	1.1.1.157	1.1.1.219	1.1.1.22
1.1.1.44	1.1.1.271	1.1.1.219	1.1.1.3	1.1.1.23	1.1.1.28	1.1.1.267	1.1.1.3	1.1.1.23	1.1.1.25	1.1.1.158	1.1.1.22	1.1.1.23
1.1.1.49	1.1.1.3	1.1.1.22	1.1.1.37	1.1.1.25	1.1.1.3	1.1.1.271	1.1.1.31	1.1.1.25	1.1.1.262	1.1.1.169	1.1.1.267	1.1.1.25
1.1.1.8	1.1.1.31	1.1.1.23	1.1.1.42	1.1.1.262	1.1.1.31	1.1.1.3	1.1.1.35	1.1.1.262	1.1.1.267	1.1.1.17	1.1.1.27	1.1.1.26
1.1.1.81	1.1.1.42	1.1.1.234	1.1.1.44	1.1.1.267	1.1.1.42	1.1.1.42	1.1.1.42	1.1.1.267	1.1.1.271	1.1.1.193	1.1.1.271	1.1.1.267
1.1.1.82	1.1.1.44	1.1.1.25	1.1.1.49	1.1.1.27	1.1.1.44	1.1.1.44	1.1.1.44	1.1.1.271	1.1.1.28	1.1.1.205	1.1.1.3	1.1.1.27
1.1.1.85	1.1.1.49	1.1.1.262	1.1.1.85	1.1.1.271	1.1.1.49	1.1.1.49	1.1.1.49	1.1.1.28	1.1.1.3	1.1.1.22	1.1.1.31	1.1.1.3
1.1.1.86	1.1.1.6	1.1.1.267	1.1.1.86	1.1.1.3	1.1.1.6	1.1.1.6	1.1.1.6	1.1.1.3	1.1.1.38	1.1.1.23	1.1.1.34	1.1.1.37
1.1.1.95	1.1.1.60	1.1.1.271	1.1.1.94	1.1.1.31	1.1.1.85	1.1.1.85	1.1.1.85	1.1.1.31	1.1.1.41	1.1.1.25	1.1.1.37	1.1.1.40
1.1.12.19	1.1.1.85	1.1.1.28	1.12.7.2	1.1.1.37	1.1.1.86	1.1.1.86	1.1.1.86	1.1.1.37	1.1.1.44	1.1.1.251	1.1.1.39	1.1.1.41
1.1.3.15	1.1.1.86	1.1.1.3	1.17.4.1	1.1.1.38	1.1.1.95	1.1.1.95	1.1.1.95	1.1.1.38	1.1.1.49	1.1.1.262	1.1.1.4	1.1.1.42
1.10.99.1	1.1.1.95	1.1.1.31	1.18.-.-	1.1.1.41	1.1.2.3	1.1.99.16	1.1.3.15	1.1.1.42	1.1.1.6	1.1.1.267	1.1.1.40	1.1.1.44
1.11.1.9	1.1.3.15	1.1.1.37	1.18.6.1	1.1.1.42	1.1.99.16	1.11.1.9	1.1.99.16	1.1.1.44	1.1.1.85	1.1.1.271	1.1.1.41	1.1.1.49
1.13.11.-	1.1.99.16	1.1.1.38	1.2.1.-	1.1.1.44	1.11.1.9	1.13.11.42	1.11.1.9	1.1.1.47	1.1.1.86	1.1.1.28	1.1.1.42	1.1.1.79
1.13.11.12	1.1.99.5	1.1.1.42	1.2.1.11	1.1.1.47	1.14.13.-	1.14.13.-	1.13.11.42	1.1.1.49	1.1.1.94	1.1.1.3	1.1.1.44	1.1.1.8
1.13.11.27	1.11.1.9	1.1.1.44	1.2.1.12	1.1.1.49	1.14.13.81	1.14.13.81	1.14.-.-	1.1.1.6	1.1.1.95	1.1.1.35	1.1.1.49	1.1.1.85
1.14.-.-	1.14.-.-	1.1.1.47	1.2.1.13	1.1.1.6	1.14.99.-	1.14.99.-	1.14.13.-	1.1.1.85	1.1.3.15	1.1.1.37	1.1.1.8	1.1.1.86
1.14.11.15	1.14.13.-	1.1.1.49	1.2.1.3	1.1.1.85	1.14.99.3	1.14.99.3	1.14.13.81	1.1.1.86	1.12.98.1	1.1.1.38	1.1.1.82	1.1.1.95
1.14.11.19	1.14.13.81	1.1.1.6	1.2.1.38	1.1.1.86	1.14.99.30	1.14.99.30	1.14.99.-	1.1.1.94	1.14.13.-	1.1.1.40	1.1.1.85	1.1.3.15
1.14.11.23	1.14.99.-	1.1.1.85	1.2.1.41	1.1.1.94	1.17.4.1	1.17.4.1	1.14.99.3	1.1.1.95	1.14.13.81	1.1.1.42	1.1.1.86	1.1.99.5
1.14.11.9	1.14.99.3	1.1.1.86	1.2.7.3	1.1.1.95	1.18.-.-	1.18.-.-	1.14.99.30	1.1.3.15	1.14.99.3	1.1.1.44	1.1.1.95	1.10.2.2
1.14.13.-	1.14.99.30	1.1.1.94	1.3.1.12	1.1.3.15	1.2.1.-	1.2.1.-	1.17.4.1	1.1.5.2	1.14.99.30	1.1.1.49	1.1.3.15	1.11.1.6
1.14.13.11	1.17.4.1	1.1.1.95	1.3.1.26	1.11.1.6	1.2.1.11	1.2.1.11	1.18.-.-	1.1.99.5	1.17.4.1	1.1.1.57	1.1.99.5	1.11.1.7
1.14.13.21	1.18.-.-	1.1.3.12	1.3.1.76	1.11.1.9	1.2.1.12	1.2.1.12	1.2.1.-	1.11.1.6	1.18.-.-	1.1.1.58	1.10.2.2	1.13.11.27
1.14.13.78	1.2.1.-	1.1.3.15	1.3.1.9	1.12.98.1	1.2.1.13	1.2.1.13	1.2.1.11	1.11.1.9	1.2.1.-	1.1.1.6	1.10.3.3	1.13.11.6
1.14.13.79	1.2.1.11	1.12.7.2	1.3.3.1	1.13.11.27	1.2.1.3	1.2.1.3	1.2.1.12	1.12.98.1	1.2.1.10	1.1.1.60	1.11.1.11	1.14.-.-
1.14.13.81	1.2.1.12	1.12.98.1	1.3.3.3	1.14.-.-	1.2.1.38	1.2.1.38	1.2.1.13	1.13.11.27	1.2.1.11	1.1.1.77	1.11.1.6	1.14.13.-
1.14.14.1	1.2.1.13	1.13.11.27	1.3.99.1	1.14.13.81	1.2.1.41	1.2.1.41	1.2.1.3	1.14.-.-	1.2.1.12	1.1.1.79	1.11.1.7	1.14.16.1
1.14.17.4	1.2.1.3	1.14.-.-	1.4.1.1	1.14.99.-	1.2.4.1	1.2.4.1	1.2.1.38	1.14.13.-	1.2.1.13	1.1.1.81	1.11.1.9	1.14.99.3
1.14.19.2	1.2.1.38	1.14.13.-	1.4.1.13	1.14.99.3	1.3.1.12	1.3.1.12	1.2.1.41	1.14.13.81	1.2.1.16	1.1.1.85	1.13.11.27	1.14.99.7
1.14.99.-	1.2.1.41	1.14.13.81	1.4.1.3	1.18.-.-	1.3.1.26	1.3.1.26	1.2.4.1	1.14.99.-	1.2.1.24	1.1.1.86	1.13.11.5	1.17.4.1
1.14.99.3	1.2.4.1	1.14.99.-	1.4.3.16	1.2.1.-	1.3.1.33	1.3.1.33	1.3.1.12	1.14.99.3	1.2.1.38	1.1.1.93	1.13.12.-	1.2.1.-
1.14.99.30	1.3.1.-	1.14.99.3	1.4.4.2	1.2.1.1	1.3.1.54	1.3.1.54	1.3.1.26	1.14.99.30	1.2.1.41	1.1.1.94	1.14.-.-	1.2.1.1
1.14.99.7	1.3.1.12	1.14.99.30	1.5.1.2	1.2.1.11	1.3.1.9	1.3.1.9	1.3.1.33	1.17.4.1	1.2.4.1	1.1.1.95	1.14.11.12	1.2.1.11
1.17.1.2	1.3.1.26	1.18.-.-	1.5.1.5	1.2.1.12	1.3.3.1	1.3.3.1	1.3.1.54	1.18.-.-	1.3.1.12	1.1.2.3	1.14.11.13	1.2.1.12
1.17.4.1	1.3.1.33	1.18.6.1	1.7.99.5	1.2.1.13	1.3.3.3	1.3.3.3	1.3.1.9	1.2.1.-	1.3.1.26	1.1.3.15	1.14.11.15	1.2.1.16
1.17.4.3	1.3.1.54	1.2.1.-	1.8.1.4	1.2.1.16	1.3.7.2	1.3.99.-	1.3.3.1	1.2.1.1	1.3.1.33	1.1.5.2	1.14.11.19	1.2.1.24
1.2.1.-	1.3.1.9	1.2.1.1	1.8.1.9	1.2.1.24	1.3.7.3	1.4.3.16	1.3.3.3	1.2.1.11	1.3.1.54	1.1.99.1	1.14.11.23	1.2.1.3
1.2.1.11	1.3.3.1	1.2.1.11	1.8.99.2	1.2.1.3	1.3.99.-	1.4.4.2	1.3.99.-	1.2.1.12	1.3.1.9	1.1.99.16	1.14.11.9	1.2.1.38
1.2.1.12	1.3.3.3	1.2.1.12	2.-.-.-	1.2.1.38	1.3.99.1	1.4.7.1	1.3.99.1	1.2.1.16	1.3.3.1	1.1.99.5	1.14.13.11	1.2.1.41
1.2.1.13	1.3.99.-	1.2.1.13	2.1.1.-	1.2.1.41	1.4.1.1	1.5.1.2	1.4.1.1	1.2.1.24	1.3.3.3	1.11.1.6	1.14.13.21	1.2.4.1
1.2.1.38	1.3.99.1	1.2.1.16	2.1.1.107	1.2.4.1	1.4.3.16	1.5.1.5	1.4.3.16	1.2.1.3	1.3.3.4	1.12.7.2	1.14.13.78	1.2.4.2
1.2.1.41	1.4.1.1	1.2.1.22	2.1.1.11	1.2.4.4	1.4.4.2	1.8.1.4	1.4.3.5	1.2.1.38	1.3.99.-	1.13.11.16	1.14.13.79	1.2.4.4
1.2.3.7	1.4.3.16	1.2.1.24	2.1.1.13	1.3.1.12	1.4.7.1	1.8.1.7	1.4.4.2	1.2.1.41	1.3.99.1	1.14.12.-	1.14.13.81	1.3.1.33
1.2.4.1	1.4.4.2	1.2.1.3	2.1.1.130	1.3.1.24	1.5.1.2	1.8.1.9	1.4.7.1	1.2.4.1	1.4.1.1	1.14.13.-	1.14.14.1	1.3.1.76
1.3.1.-	1.4.7.1	1.2.1.38	2.1.1.131	1.3.1.26	1.5.1.5	1.8.4.8	1.5.1.2	1.3.1.12	1.4.3.16	1.14.13.3	1.14.99.-	1.3.1.9
1.3.1.26	1.5.1.2	1.2.1.41	2.1.1.132	1.3.1.33	1.8.1.4	1.8.7.1	1.5.1.5	1.3.1.24	1.4.3.5	1.17.1.4	1.14.99.30	1.3.3.1
1.3.1.33	1.5.1.5	1.2.4.1	2.1.1.133	1.3.1.9	1.8.1.7	1.9.3.1	1.6.5.3	1.3.1.26	1.4.4.2	1.17.4.1	1.14.99.7	1.3.3.3
1.3.1.42	1.5.3.1	1.3.1.-	2.1.2.-	1.3.3.1	1.8.1.9	2.1.1.-	1.7.7.1	1.3.1.33	1.4.7.1	1.17.4.2	1.17.1.4	1.3.3.4
1.3.1.43	1.6.5.3	1.3.1.12	2.1.2.1	1.3.3.3	1.8.4.8	2.1.1.107	1.8.1.4	1.3.1.54	1.5.1.12	1.18.1.4	1.17.3.2	1.3.5.1
1.3.1.69	1.7.7.1	1.3.1.24	2.1.2.10	1.3.3.4	1.8.7.1	2.1.1.11	1.8.1.7	1.3.1.9	1.5.1.2	1.2.1.-	1.17.4.1	1.3.99.-
1.3.1.9	1.7.7.2	1.3.1.26	2.1.2.11	1.3.7.2	1.9.3.1	2.1.1.13	1.8.1.9	1.3.3.1	1.5.1.5	1.2.1.1	1.2.1.-	1.3.99.10
1.3.3.1	1.8.1.4	1.3.1.33	2.1.2.2	1.3.7.3	2.1.1.-	2.1.1.130	1.8.4.8	1.3.3.3	1.5.99.8	1.2.1.10	1.2.1.1	1.3.99.3
1.3.3.3	1.8.1.7	1.3.1.54	2.1.2.3	1.3.7.5	2.1.1.107	2.1.1.131	1.8.7.1	1.3.99.-	1.7.7.1	1.2.1.11	1.2.1.11	1.4.1.3
1.3.3.4	1.8.1.9	1.3.1.9	2.1.2.9	1.3.99.1	2.1.1.11	2.1.1.132	1.9.3.1	1.3.99.1	1.7.7.2	1.2.1.12	1.2.1.12	1.4.1.4
1.3.7.4	1.8.4.8	1.3.3.1	2.1.3.2	1.4.1.1	2.1.1.13	2.1.1.133	2.1.1.-	1.4.1.1	1.8.1.4	1.2.1.16	1.2.1.13	1.4.3.6
1.3.99.-	1.8.7.1	1.3.3.3	2.1.3.3	1.4.3.16	2.1.1.130	2.1.2.-	2.1.1.107	1.4.1.14	1.8.1.7	1.2.1.2	1.2.1.16	1.4.4.2
1.4.1.13	1.9.3.1	1.3.99.-	2.2.1.1	1.4.4.2	2.1.1.131	2.1.2.1	2.1.1.11	1.4.3.16	1.8.1.9	1.2.1.22	1.2.1.2	1.5.1.12
1.4.1.3	2.1.1.-	1.3.99.1	2.2.1.2	1.4.7.1	2.1.1.132	2.1.2.10	2.1.1.13	1.4.3.5	1.8.4.8	1.2.1.24	1.2.1.27	1.5.1.2
1.4.1.4	2.1.1.107	1.4.1.1	2.2.1.6	1.5.1.12	2.1.1.133	2.1.2.11	2.1.1.130	1.4.4.2	1.8.7.1	1.2.1.3	1.2.1.3	1.5.1.20
1.4.3.4	2.1.1.11	1.4.1.9	2.2.1.7	1.5.1.2	2.1.2.-	2.1.2.2	2.1.1.131	1.4.7.1	1.9.3.1	1.2.1.38	1.2.1.38	1.5.1.3
1.4.3.6	2.1.1.13	1.4.3.16	2.3.1.-	1.5.1.3	2.1.2.1	2.1.2.3	2.1.1.132	1.5.1.12	2.1.1.-	1.2.1.39	1.2.1.41	1.5.1.5
1.4.4.2	2.1.1.130	1.4.3.5	2.3.1.1	1.5.1.5	2.1.2.10	2.1.2.9	2.1.1.133	1.5.1.2	2.1.1.107	1.2.1.41	1.2.1.8	1.6.2.2
1.4.7.1	2.1.1.131	1.4.3.6	2.3.1.117	1.5.99.8	2.1.2.11	2.1.3.2	2.1.2.-	1.5.1.5	2.1.1.11	1.2.1.5	1.2.4.1	1.6.5.3
1.5.1.2	2.1.1.132	1.4.4.2	2.3.1.129	1.6.5.3	2.1.2.2	2.1.3.3	2.1.2.1	1.5.99.8	2.1.1.13	1.2.1.8	1.2.4.2	1.8.1.2
1.7.1.1	2.1.1.133	1.4.7.1	2.3.1.30	1.7.7.1	2.1.2.3	2.2.1.1	2.1.2.10	1.6.5.3	2.1.1.130	1.2.2.2	1.2.4.4	1.8.1.4
1.7.7.1	2.1.2.-	1.5.1.12	2.3.1.35	1.7.7.2	2.1.2.9	2.2.1.2	2.1.2.11	1.7.7.1	2.1.1.131	1.2.4.1	1.3.1.-	1.8.1.7
1.8.1.4	2.1.2.1	1.5.1.2	2.3.1.39	1.8.1.4	2.1.3.2	2.2.1.6	2.1.2.2	1.7.7.2	2.1.1.132	1.2.4.2	1.3.1.21	1.8.1.9
1.8.1.7	2.1.2.10	1.5.1.5	2.3.1.41	1.8.1.7	2.1.3.3	2.2.1.7	2.1.2.3	1.8.1.4	2.1.1.133	1.3.1.-	1.3.1.26	1.8.3.1
1.8.4.8	2.1.2.11	1.5.99.8	2.3.1.47	1.8.1.9	2.2.1.1	2.3.1.-	2.1.2.9	1.8.1.9	2.1.1.14	1.3.1.26	1.3.1.33	1.8.4.8
1.8.4.9	2.1.2.2	1.6.5.3	2.3.1.51	1.8.4.8	2.2.1.2	2.3.1.1	2.1.3.2	1.8.4.8	2.1.2.1	1.3.1.28	1.3.1.9	1.8.7.1
1.8.7.1	2.1.2.3	1.7.7.1	2.3.3.1	1.8.7.1	2.2.1.6	2.3.1.12	2.1.3.3	1.8.7.1	2.1.2.10	1.3.1.76	1.3.2.3	1.9.3.1
2.1.1.-	2.1.2.9	1.7.7.2	2.3.3.13	1.9.3.1	2.2.1.7	2.3.1.129	2.2.1.1	1.9.3.1	2.1.2.11	1.3.1.9	1.3.3.1	2.1.1.-
2.1.1.11	2.1.3.2	1.8.1.4	2.3.3.14	2.1.1.-	2.3.1.-	2.3.1.157	2.2.1.2	2.1.1.-	2.1.2.2	1.3.3.1	1.3.3.3	2.1.1.107
2.1.1.13	2.1.3.3	1.8.1.7	2.4.1.1	2.1.1.107	2.3.1.1	2.3.1.30	2.2.1.6	2.1.1.107	2.1.2.3	1.3.3.3	1.3.3.4	2.1.1.11
2.1.1.141	2.2.1.1	1.8.1.9	2.4.1.129	2.1.1.11	2.3.1.12	2.3.1.35	2.2.1.7	2.1.1.11	2.1.2.9	1.3.3.4	1.3.3.6	2.1.1.114
2.1.1.142	2.2.1.2	1.8.4.8	2.4.1.182	2.1.1.13	2.3.1.129	2.3.1.39	2.3.1.-	2.1.1.13	2.1.3.2	1.3.99.-	1.3.5.1	2.1.1.14
2.1.1.45	2.2.1.6	1.8.7.1	2.4.1.21	2.1.1.130	2.3.1.157	2.3.1.41	2.3.1.1	2.1.1.130	2.1.3.3	1.3.99.1	1.3.99.-	2.1.1.45
2.1.1.95	2.2.1.7	1.9.3.1	2.4.1.227	2.1.1.131	2.3.1.30	2.3.1.46	2.3.1.12	2.1.1.131	2.2.1.1	1.4.1.13	1.3.99.10	2.1.1.64
2.1.2.1	2.3.1.-	2.1.1.-	2.4.2.-	2.1.1.132	2.3.1.35	2.3.1.47	2.3.1.129	2.1.1.132	2.2.1.2	1.4.1.3	1.3.99.3	2.1.1.71
2.1.2.10	2.3.1.1	2.1.1.107	2.4.2.1	2.1.1.133	2.3.1.39	2.3.1.51	2.3.1.157	2.1.1.133	2.2.1.6	1.4.1.4	1.3.99.7	2.1.2.1
2.1.2.2	2.3.1.12	2.1.1.11	2.4.2.10	2.1.1.148	2.3.1.41	2.3.3.1	2.3.1.30	2.1.1.148	2.2.1.7	1.4.3.16	1.4.1.13	2.1.2.10
2.1.2.3	2.3.1.129	2.1.1.13	2.4.2.14	2.1.2.1	2.3.1.46	2.3.3.13	2.3.1.35	2.1.1.37	2.3.1.-	1.4.3.5	1.4.1.3	2.1.2.11
2.1.3.2	2.3.1.157	2.1.1.130	2.4.2.17	2.1.2.10	2.3.1.47	2.4.1.-	2.3.1.39	2.1.2.-	2.3.1.1	1.4.3.6	1.4.1.4	2.1.2.2
2.1.3.3	2.3.1.30	2.1.1.131	2.4.2.18	2.1.2.11	2.3.1.51	2.4.1.1	2.3.1.41	2.1.2.1	2.3.1.12	1.4.4.2	1.4.3.16	2.1.2.3
2.2.1.1	2.3.1.35	2.1.1.132	2.4.2.19	2.1.2.2	2.3.2.2	2.4.1.129	2.3.1.46	2.1.2.10	2.3.1.129	1.4.99.1	1.4.3.6	2.1.2.9
2.2.1.2	2.3.1.39	2.1.1.133	2.4.2.21	2.1.2.3	2.3.3.1	2.4.1.14	2.3.1.47	2.1.2.11	2.3.1.157	1.5.1.12	1.4.4.2	2.1.3.2
2.2.1.6	2.3.1.41	2.1.1.37	2.4.2.7	2.1.2.9	2.3.3.13	2.4.1.18	2.3.1.51	2.1.2.2	2.3.1.30	1.5.1.2	1.4.7.1	2.1.3.3
2.2.1.7	2.3.1.46	2.1.2.-	2.4.2.8	2.1.3.2	2.4.1.1	2.4.1.182	2.3.1.74	2.1.2.3	2.3.1.35	1.5.1.3	1.5.1.2	2.2.1.1
2.3.1.-	2.3.1.47	2.1.2.1	2.4.99.-	2.1.3.3	2.4.1.129	2.4.1.21	2.3.3.1	2.1.2.9	2.3.1.39	1.5.1.34	1.5.1.20	2.2.1.7
2.3.1.1	2.3.1.51	2.1.2.10	2.5.1.-	2.2.1.1	2.4.1.14	2.4.1.227	2.3.3.13	2.1.3.2	2.3.1.41	1.5.1.5	1.5.1.3	2.3.1.-
2.3.1.117	2.3.1.74	2.1.2.11	2.5.1.1	2.2.1.2	2.4.1.18	2.4.1.25	2.4.1.-	2.1.3.3	2.3.1.47	1.5.3.1	1.5.1.5	2.3.1.1
2.3.1.12	2.3.2.2	2.1.2.2	2.5.1.10	2.2.1.6	2.4.1.182	2.4.1.7	2.4.1.1	2.2.1.1	2.3.1.51	1.5.99.8	1.5.3.1	2.3.1.12
2.3.1.15	2.3.3.1	2.1.2.3	2.5.1.15	2.2.1.7	2.4.1.21	2.4.1.83	2.4.1.129	2.2.1.2	2.3.1.54	1.6.5.3	1.6.2.2	2.3.1.15
2.3.1.30	2.3.3.13	2.1.2.9	2.5.1.17	2.3.1.-	2.4.1.227	2.4.2.-	2.4.1.14	2.2.1.6	2.3.3.1	1.6.6.9	1.6.5.3	2.3.1.23
2.3.1.35	2.4.1.-	2.1.3.2	2.5.1.19	2.3.1.1	2.4.1.25	2.4.2.10	2.4.1.18	2.2.1.7	2.3.3.13	1.7.1.4	1.7.1.1	2.3.1.29
2.3.1.39	2.4.1.1	2.1.3.3	2.5.1.3	2.3.1.12	2.4.1.7	2.4.2.14	2.4.1.182	2.3.1.-	2.4.1.1	1.7.1.7	1.7.3.3	2.3.1.30
2.3.1.41	2.4.1.12	2.2.1.1	2.5.1.31	2.3.1.129	2.4.2.-	2.4.2.17	2.4.1.21	2.3.1.1	2.4.1.129	1.7.2.2	1.7.7.1	2.3.1.35
2.3.1.51	2.4.1.14	2.2.1.2	2.5.1.32	2.3.1.157	2.4.2.10	2.4.2.18	2.4.1.227	2.3.1.12	2.4.1.14	1.7.99.4	1.8.1.4	2.3.1.39
2.3.1.74	2.4.1.18	2.2.1.6	2.5.1.47	2.3.1.30	2.4.2.14	2.4.2.19	2.4.1.25	2.3.1.129	2.4.1.18	1.7.99.5	1.8.1.7	2.3.1.40
2.3.2.15	2.4.1.182	2.2.1.7	2.5.1.49	2.3.1.31	2.4.2.17	2.4.2.7	2.4.2.-	2.3.1.157	2.4.1.182	1.8.1.2	1.8.1.9	2.3.1.41
2.3.2.2	2.4.1.21	2.3.1.-	2.5.1.54	2.3.1.35	2.4.2.18	2.4.2.9	2.4.2.10	2.3.1.30	2.4.1.21	1.8.1.4	1.8.7.1	2.3.1.47
2.3.3.13	2.4.1.227	2.3.1.1	2.5.1.55	2.3.1.39	2.4.2.19	2.4.99.-	2.4.2.14	2.3.1.35	2.4.1.227	1.8.1.7	1.9.3.1	2.3.1.51
2.4.1.1	2.4.1.25	2.3.1.12	2.5.1.6	2.3.1.41	2.4.2.7	2.5.1.-	2.4.2.17	2.3.1.39	2.4.1.25	1.8.1.9	2.-.-.-	2.3.1.61
2.4.1.11	2.4.1.7	2.3.1.129	2.5.1.61	2.3.1.47	2.4.2.9	2.5.1.11	2.4.2.18	2.3.1.41	2.4.2.-	1.8.4.8	2.1.1.-	2.3.1.89
2.4.1.18	2.4.2.10	2.3.1.157	2.5.1.62	2.3.1.51	2.4.99.-	2.5.1.15	2.4.2.19	2.3.1.47	2.4.2.10	2.-.-.-	2.1.1.10	2.3.1.9
2.4.1.184	2.4.2.14	2.3.1.30	2.5.1.7	2.3.1.54	2.5.1.-	2.5.1.16	2.4.2.7	2.3.1.51	2.4.2.14	2.1.1.-	2.1.1.103	2.3.2.2
2.4.1.25	2.4.2.17	2.3.1.35	2.5.1.9	2.3.2.2	2.5.1.15	2.5.1.17	2.4.2.9	2.3.1.8	2.4.2.17	2.1.1.10	2.1.1.104	2.3.3.1
2.4.1.46	2.4.2.18	2.3.1.39	2.6.1.-	2.3.3.1	2.5.1.16	2.5.1.18	2.4.99.-	2.3.2.2	2.4.2.18	2.1.1.107	2.1.1.107	2.3.3.10
2.4.1.91	2.4.2.19	2.3.1.41	2.6.1.1	2.3.3.13	2.5.1.17	2.5.1.19	2.5.1.-	2.3.3.1	2.4.2.19	2.1.1.13	2.1.1.11	2.3.3.13
2.4.2.-	2.4.2.7	2.3.1.47	2.6.1.11	2.4.1.1	2.5.1.18	2.5.1.29	2.5.1.11	2.3.3.13	2.4.2.7	2.1.1.14	2.1.1.114	2.3.3.8
2.4.2.1	2.4.2.9	2.3.1.51	2.6.1.16	2.4.1.129	2.5.1.19	2.5.1.3	2.5.1.15	2.4.1.1	2.4.2.9	2.1.1.37	2.1.1.14	2.4.1.-
2.4.2.10	2.4.99.-	2.3.2.2	2.6.1.17	2.4.1.18	2.5.1.29	2.5.1.31	2.5.1.16	2.4.1.129	2.4.99.-	2.1.1.45	2.1.1.37	2.4.1.1
2.4.2.14	2.5.1.-	2.3.3.1	2.6.1.42	2.4.1.182	2.5.1.3	2.5.1.32	2.5.1.17	2.4.1.14	2.4.99.-	2.1.1.64	2.1.1.45	2.4.1.117
2.4.2.17	2.5.1.11	2.3.3.13	2.6.1.62	2.4.1.21	2.5.1.31	2.5.1.47	2.5.1.18	2.4.1.18	2.5.1.-	2.1.2.-	2.1.1.76	2.4.1.119
2.4.2.18	2.5.1.15	2.3.3.14	2.6.1.9	2.4.1.227	2.5.1.32	2.5.1.48	2.5.1.19	2.4.1.182	2.5.1.15	2.1.2.1	2.1.2.1	2.4.1.130
2.4.2.7	2.5.1.16	2.4.1.1	2.7.1.-	2.4.1.25	2.5.1.47	2.5.1.49	2.5.1.29	2.4.1.21	2.5.1.17	2.1.2.10	2.1.2.10	2.4.1.15
2.4.2.8	2.5.1.17	2.4.1.129	2.7.1.11	2.4.2.-	2.5.1.48	2.5.1.54	2.5.1.3	2.4.1.227	2.5.1.18	2.1.2.11	2.1.2.11	2.4.1.18
2.4.2.9	2.5.1.18	2.4.1.18	2.7.1.130	2.4.2.10	2.5.1.49	2.5.1.6	2.5.1.31	2.4.1.25	2.5.1.19	2.1.2.2	2.1.2.2	2.4.1.25
2.5.1.-	2.5.1.19	2.4.1.182	2.7.1.148	2.4.2.14	2.5.1.54	2.5.1.61	2.5.1.32	2.4.1.80	2.5.1.29	2.1.2.3	2.1.2.9	2.4.1.83
2.5.1.1	2.5.1.29	2.4.1.21	2.7.1.156	2.4.2.17	2.5.1.6	2.5.1.62	2.5.1.47	2.4.1.83	2.5.1.3	2.1.2.9	2.1.3.2	2.4.2.10
2.5.1.10	2.5.1.3	2.4.1.227	2.7.1.2	2.4.2.18	2.5.1.61	2.5.1.7	2.5.1.48	2.4.2.-	2.5.1.31	2.1.3.2	2.1.3.3	2.4.2.14
2.5.1.11	2.5.1.31	2.4.1.25	2.7.1.24	2.4.2.19	2.5.1.62	2.5.1.9	2.5.1.49	2.4.2.10	2.5.1.32	2.1.3.3	2.2.1.1	2.4.2.18
2.5.1.16	2.5.1.32	2.4.2.-	2.7.1.26	2.4.2.7	2.5.1.7	2.6.1.-	2.5.1.54	2.4.2.14	2.5.1.47	2.2.1.1	2.2.1.2	2.4.2.19
2.5.1.19	2.5.1.47	2.4.2.10	2.7.1.30	2.4.2.8	2.5.1.9	2.6.1.1	2.5.1.55	2.4.2.17	2.5.1.54	2.2.1.2	2.2.1.6	2.4.2.8
2.5.1.21	2.5.1.48	2.4.2.14	2.7.1.39	2.4.2.9	2.6.1.-	2.6.1.11	2.5.1.6	2.4.2.18	2.5.1.6	2.2.1.6	2.2.1.7	2.4.2.9
2.5.1.22	2.5.1.49	2.4.2.17	2.7.1.66	2.4.99.-	2.6.1.1	2.6.1.16	2.5.1.61	2.4.2.19	2.5.1.61	2.2.1.7	2.3.1.-	2.5.1.1
2.5.1.29	2.5.1.54	2.4.2.18	2.7.1.69	2.5.1.-	2.6.1.11	2.6.1.42	2.5.1.62	2.4.2.7	2.5.1.62	2.3.1.-	2.3.1.1	2.5.1.10
2.5.1.3	2.5.1.55	2.4.2.19	2.7.1.71	2.5.1.15	2.6.1.16	2.6.1.44	2.5.1.7	2.4.2.9	2.5.1.7	2.3.1.1	2.3.1.12	2.5.1.16
2.5.1.32	2.5.1.6	2.4.2.7	2.7.2.1	2.5.1.17	2.6.1.42	2.6.1.62	2.5.1.9	2.4.99.-	2.5.1.9	2.3.1.109	2.3.1.129	2.5.1.18
2.5.1.47	2.5.1.61	2.4.2.8	2.7.2.11	2.5.1.18	2.6.1.44	2.6.1.9	2.6.1.-	2.5.1.-	2.6.1.-	2.3.1.117	2.3.1.15	2.5.1.19
2.5.1.48	2.5.1.62	2.4.2.9	2.7.2.3	2.5.1.19	2.6.1.62	2.7.-.-	2.6.1.1	2.5.1.15	2.6.1.1	2.3.1.12	2.3.1.16	2.5.1.21
2.5.1.54	2.5.1.7	2.4.99.-	2.7.2.4	2.5.1.29	2.6.1.9	2.7.1.107	2.6.1.11	2.5.1.17	2.6.1.11	2.3.1.129	2.3.1.30	2.5.1.29
2.5.1.6	2.5.1.9	2.5.1.-	2.7.2.8	2.5.1.3	2.7.-.-	2.7.1.148	2.6.1.16	2.5.1.18	2.6.1.16	2.3.1.15	2.3.1.35	2.5.1.3
2.5.1.61	2.6.1.-	2.5.1.15	2.7.4.14	2.5.1.31	2.7.1.107	2.7.1.15	2.6.1.17	2.5.1.19	2.6.1.17	2.3.1.16	2.3.1.39	2.5.1.47
2.5.1.62	2.6.1.1	2.5.1.17	2.7.4.16	2.5.1.32	2.7.1.148	2.7.1.156	2.6.1.42	2.5.1.29	2.6.1.18	2.3.1.29	2.3.1.41	2.5.1.48
2.5.1.9	2.6.1.11	2.5.1.18	2.7.4.3	2.5.1.47	2.7.1.15	2.7.1.19	2.6.1.44	2.5.1.3	2.6.1.42	2.3.1.30	2.3.1.50	2.5.1.49
2.6.1.-	2.6.1.16	2.5.1.19	2.7.4.6	2.5.1.54	2.7.1.156	2.7.1.2	2.6.1.62	2.5.1.31	2.6.1.62	2.3.1.39	2.3.1.51	2.5.1.54
2.6.1.1	2.6.1.17	2.5.1.29	2.7.4.7	2.5.1.6	2.7.1.19	2.7.1.24	2.6.1.9	2.5.1.32	2.6.1.66	2.3.1.40	2.3.1.61	2.5.1.6
2.6.1.11	2.6.1.42	2.5.1.3	2.7.4.8	2.5.1.61	2.7.1.2	2.7.1.25	2.7.1.107	2.5.1.47	2.6.1.9	2.3.1.41	2.3.1.74	2.5.1.62
2.6.1.13	2.6.1.44	2.5.1.31	2.7.4.9	2.5.1.62	2.7.1.24	2.7.1.26	2.7.1.148	2.5.1.6	2.7.-.-	2.3.1.46	2.3.1.9	2.5.1.9
2.6.1.17	2.6.1.62	2.5.1.32	2.7.6.1	2.5.1.7	2.7.1.25	2.7.1.39	2.7.1.15	2.5.1.61	2.7.1.107	2.3.1.47	2.3.2.2	2.6.1.1
2.6.1.2	2.6.1.9	2.5.1.47	2.7.6.3	2.5.1.9	2.7.1.26	2.7.1.4	2.7.1.156	2.5.1.62	2.7.1.11	2.3.1.51	2.3.3.1	2.6.1.11
2.6.1.27	2.7.1.107	2.5.1.48	2.7.6.5	2.6.1.-	2.7.1.39	2.7.1.40	2.7.1.19	2.5.1.7	2.7.1.148	2.3.1.54	2.3.3.10	2.6.1.13
2.6.1.4	2.7.1.148	2.5.1.54	2.7.7.18	2.6.1.1	2.7.1.4	2.7.1.48	2.7.1.2	2.5.1.9	2.7.1.156	2.3.1.57	2.3.3.13	2.6.1.16
2.6.1.42	2.7.1.15	2.5.1.6	2.7.7.2	2.6.1.11	2.7.1.40	2.7.1.66	2.7.1.25	2.6.1.-	2.7.1.19	2.3.1.61	2.3.3.8	2.6.1.19
2.6.1.45	2.7.1.156	2.5.1.61	2.7.7.22	2.6.1.16	2.7.1.66	2.7.1.71	2.7.1.26	2.6.1.1	2.7.1.2	2.3.1.8	2.3.3.9	2.6.1.2
2.6.1.52	2.7.1.19	2.5.1.62	2.7.7.23	2.6.1.17	2.7.1.71	2.7.2.11	2.7.1.39	2.6.1.11	2.7.1.24	2.3.1.9	2.4.1.-	2.6.1.42
2.6.1.57	2.7.1.2	2.5.1.7	2.7.7.24	2.6.1.19	2.7.2.11	2.7.2.3	2.7.1.4	2.6.1.16	2.7.1.25	2.3.2.-	2.4.1.1	2.6.1.45
2.6.1.73	2.7.1.24	2.5.1.9	2.7.7.3	2.6.1.42	2.7.2.3	2.7.2.4	2.7.1.40	2.6.1.17	2.7.1.26	2.3.2.2	2.4.1.101	2.6.1.52
2.6.1.9	2.7.1.25	2.6.1.1	2.7.7.38	2.6.1.9	2.7.2.4	2.7.2.8	2.7.1.66	2.6.1.42	2.7.1.39	2.3.3.1	2.4.1.11	2.6.1.57
2.7.1.1	2.7.1.26	2.6.1.11	2.7.7.4	2.7.-.-	2.7.2.8	2.7.4.14	2.7.1.71	2.6.1.9	2.7.1.4	2.3.3.13	2.4.1.117	2.6.1.62
2.7.1.100	2.7.1.30	2.6.1.16	2.7.7.41	2.7.1.107	2.7.4.14	2.7.4.16	2.7.2.11	2.7.1.107	2.7.1.40	2.3.3.5	2.4.1.119	2.6.1.66
2.7.1.11	2.7.1.39	2.6.1.17	2.7.7.43	2.7.1.12	2.7.4.16	2.7.4.3	2.7.2.3	2.7.1.11	2.7.1.66	2.3.3.9	2.4.1.13	2.6.1.9
2.7.1.148	2.7.1.4	2.6.1.19	2.7.7.6	2.7.1.148	2.7.4.3	2.7.4.6	2.7.2.4	2.7.1.148	2.7.1.71	2.4.1.-	2.4.1.130	2.7.1.-
2.7.1.19	2.7.1.40	2.6.1.44	2.7.7.60	2.7.1.15	2.7.4.6	2.7.4.7	2.7.2.8	2.7.1.156	2.7.2.1	2.4.1.1	2.4.1.14	2.7.1.105
2.7.1.20	2.7.1.48	2.6.1.52	2.7.7.62	2.7.1.156	2.7.4.8	2.7.4.8	2.7.4.14	2.7.1.19	2.7.2.11	2.4.1.12	2.4.1.142	2.7.1.137
2.7.1.21	2.7.1.66	2.6.1.66	2.7.7.7	2.7.1.19	2.7.4.9	2.7.4.9	2.7.4.16	2.7.1.2	2.7.2.3	2.4.1.129	2.4.1.15	2.7.1.148
2.7.1.25	2.7.1.71	2.6.1.9	2.7.7.8	2.7.1.2	2.7.6.1	2.7.6.1	2.7.4.3	2.7.1.24	2.7.2.4	2.4.1.15	2.4.1.18	2.7.1.15
2.7.1.26	2.7.2.1	2.7.1.107	2.7.8.13	2.7.1.24	2.7.6.3	2.7.6.3	2.7.4.6	2.7.1.25	2.7.2.8	2.4.1.18	2.4.1.227	2.7.1.19
2.7.1.31	2.7.2.11	2.7.1.11	2.7.8.26	2.7.1.25	2.7.7.13	2.7.7.13	2.7.4.8	2.7.1.26	2.7.4.14	2.4.1.182	2.4.1.25	2.7.1.2
2.7.1.39	2.7.2.3	2.7.1.12	2.7.8.5	2.7.1.26	2.7.7.18	2.7.7.18	2.7.4.9	2.7.1.30	2.7.4.16	2.4.1.21	2.4.1.46	2.7.1.20
2.7.1.40	2.7.2.4	2.7.1.148	2.7.8.7	2.7.1.30	2.7.7.2	2.7.7.2	2.7.6.1	2.7.1.39	2.7.4.3	2.4.1.227	2.4.1.69	2.7.1.21
2.7.1.48	2.7.2.8	2.7.1.15	2.7.8.8	2.7.1.39	2.7.7.22	2.7.7.22	2.7.6.3	2.7.1.4	2.7.4.4	2.4.1.25	2.4.1.91	2.7.1.25
2.7.1.49	2.7.4.14	2.7.1.156	2.7.9.1	2.7.1.4	2.7.7.23	2.7.7.23	2.7.7.13	2.7.1.40	2.7.4.6	2.4.1.7	2.4.2.14	2.7.1.26
2.7.1.50	2.7.4.16	2.7.1.19	2.8.1.6	2.7.1.40	2.7.7.27	2.7.7.27	2.7.7.18	2.7.1.66	2.7.4.8	2.4.2.1	2.4.2.18	2.7.1.30
2.7.1.71	2.7.4.3	2.7.1.2	3.1.1.31	2.7.1.66	2.7.7.3	2.7.7.3	2.7.7.2	2.7.1.71	2.7.4.9	2.4.2.10	2.4.2.19	2.7.1.32
2.7.1.74	2.7.4.6	2.7.1.24	3.1.3.11	2.7.1.71	2.7.7.4	2.7.7.33	2.7.7.22	2.7.2.1	2.7.6.1	2.4.2.11	2.4.2.7	2.7.1.35
2.7.1.90	2.7.4.8	2.7.1.26	3.1.3.18	2.7.2.1	2.7.7.41	2.7.7.4	2.7.7.23	2.7.2.11	2.7.6.3	2.4.2.14	2.4.2.8	2.7.1.4
2.7.2.11	2.7.4.9	2.7.1.30	3.1.3.2	2.7.2.11	2.7.7.53	2.7.7.41	2.7.7.24	2.7.2.2	2.7.7.13	2.4.2.17	2.4.2.9	2.7.1.40
2.7.2.3	2.7.6.1	2.7.1.39	3.1.3.25	2.7.2.3	2.7.7.6	2.7.7.53	2.7.7.27	2.7.2.3	2.7.7.18	2.4.2.18	2.5.1.-	2.7.1.47
2.7.2.4	2.7.6.3	2.7.1.4	3.1.3.27	2.7.2.4	2.7.7.60	2.7.7.6	2.7.7.3	2.7.2.4	2.7.7.2	2.4.2.19	2.5.1.1	2.7.1.48
2.7.2.8	2.7.7.13	2.7.1.40	3.1.3.3	2.7.2.8	2.7.7.62	2.7.7.60	2.7.7.38	2.7.2.8	2.7.7.22	2.4.2.21	2.5.1.10	2.7.1.6
2.7.4.14	2.7.7.18	2.7.1.63	3.1.3.45	2.7.4.14	2.7.7.7	2.7.7.62	2.7.7.4	2.7.4.14	2.7.7.23	2.4.2.22	2.5.1.16	2.7.1.68
2.7.4.16	2.7.7.2	2.7.1.66	3.1.4.-	2.7.4.16	2.7.7.8	2.7.7.7	2.7.7.41	2.7.4.16	2.7.7.24	2.4.2.3	2.5.1.18	2.7.1.69
2.7.4.3	2.7.7.22	2.7.1.71	3.1.4.46	2.7.4.3	2.7.8.13	2.7.7.8	2.7.7.53	2.7.4.3	2.7.7.27	2.4.2.4	2.5.1.19	2.7.1.71
2.7.4.6	2.7.7.23	2.7.2.1	3.3.1.1	2.7.4.4	2.7.8.26	2.7.8.13	2.7.7.6	2.7.4.6	2.7.7.3	2.4.2.7	2.5.1.21	2.7.2.11
2.7.4.7	2.7.7.24	2.7.2.11	3.4.-.-	2.7.4.6	2.7.8.5	2.7.8.26	2.7.7.60	2.7.4.8	2.7.7.4	2.4.2.8	2.5.1.29	2.7.2.3
2.7.4.8	2.7.7.27	2.7.2.3	3.4.13.3	2.7.4.7	2.7.9.3	2.7.8.5	2.7.7.62	2.7.4.9	2.7.7.41	2.4.2.9	2.5.1.3	2.7.2.4
2.7.4.9	2.7.7.3	2.7.2.4	3.5.1.-	2.7.4.8	2.8.1.6	2.7.9.3	2.7.7.7	2.7.6.1	2.7.7.6	2.4.99.-	2.5.1.31	2.7.4.3
2.7.6.1	2.7.7.38	2.7.2.8	3.5.1.10	2.7.4.9	3.1.1.3	2.8.1.6	2.7.7.8	2.7.6.3	2.7.7.60	2.5.1.-	2.5.1.47	2.7.4.6
2.7.7.2	2.7.7.4	2.7.4.14	3.5.1.28	2.7.6.1	3.1.1.31	3.1.1.3	2.7.8.13	2.7.7.1	2.7.7.62	2.5.1.10	2.5.1.48	2.7.4.8
2.7.7.27	2.7.7.41	2.7.4.16	3.5.2.3	2.7.7.1	3.1.2.6	3.1.1.31	2.7.8.26	2.7.7.13	2.7.7.7	2.5.1.15	2.5.1.49	2.7.4.9
2.7.7.4	2.7.7.43	2.7.4.3	3.5.4.10	2.7.7.13	3.1.3.11	3.1.2.6	2.7.8.5	2.7.7.18	2.7.7.8	2.5.1.16	2.5.1.54	2.7.6.1
2.7.7.41	2.7.7.53	2.7.4.6	3.5.4.12	2.7.7.18	3.1.3.2	3.1.3.11	2.7.9.3	2.7.7.2	2.7.8.13	2.5.1.17	2.5.1.55	2.7.6.2
2.7.7.60	2.7.7.6	2.7.4.7	3.5.4.16	2.7.7.2	3.1.3.25	3.1.3.2	2.8.1.6	2.7.7.22	2.7.8.26	2.5.1.18	2.5.1.6	2.7.6.3
2.7.8.5	2.7.7.60	2.7.4.8	3.5.4.19	2.7.7.22	3.1.4.-	3.1.3.25	3.1.1.3	2.7.7.23	2.7.8.5	2.5.1.19	2.5.1.61	2.7.7.1
2.7.9.1	2.7.7.62	2.7.4.9	3.5.4.25	2.7.7.23	3.1.7.2	3.1.4.-	3.1.1.31	2.7.7.24	2.7.9.2	2.5.1.3	2.5.1.62	2.7.7.10
3.1.1.14	2.7.7.7	2.7.6.1	3.5.4.26	2.7.7.24	3.2.1.21	3.1.7.2	3.1.1.45	2.7.7.27	2.8.1.6	2.5.1.31	2.5.1.64	2.7.7.13
3.1.1.31	2.7.7.8	2.7.6.3	3.5.4.9	2.7.7.27	3.3.1.1	3.3.1.1	3.1.2.6	2.7.7.3	3.1.-.-	2.5.1.47	2.5.1.9	2.7.7.14
3.1.2.14	2.7.8.13	2.7.7.13	3.6.1.-	2.7.7.3	3.4.-.-	3.4.-.-	3.1.3.11	2.7.7.33	3.1.1.31	2.5.1.48	2.6.1.-	2.7.7.4
3.1.3.11	2.7.8.26	2.7.7.18	3.6.1.11	2.7.7.33	3.5.1.-	3.4.11.2	3.1.3.2	2.7.7.4	3.1.1.45	2.5.1.49	2.6.1.1	2.7.7.41
3.1.3.15	2.7.8.5	2.7.7.2	3.6.1.23	2.7.7.4	3.5.1.25	3.4.11.5	3.1.3.25	2.7.7.41	3.1.2.6	2.5.1.54	2.6.1.11	2.7.7.6
3.1.3.18	2.7.9.3	2.7.7.22	3.6.1.7	2.7.7.41	3.5.1.28	3.5.1.-	3.1.3.45	2.7.7.6	3.1.3.11	2.5.1.55	2.6.1.13	2.7.7.60
3.1.3.27	2.8.1.6	2.7.7.23	4.1.1.11	2.7.7.6	3.5.1.31	3.5.1.10	3.1.4.-	2.7.7.60	3.1.3.2	2.5.1.6	2.6.1.16	2.7.7.7
3.1.3.3	2.8.2.-	2.7.7.24	4.1.1.20	2.7.7.60	3.5.2.10	3.5.1.28	3.1.7.2	2.7.7.62	3.1.3.25	2.5.1.61	2.6.1.2	2.7.7.8
3.1.3.37	3.1.1.3	2.7.7.27	4.1.1.21	2.7.7.62	3.5.2.3	3.5.1.31	3.2.1.-	2.7.7.7	3.1.4.-	2.5.1.64	2.6.1.42	2.7.7.9
3.1.3.4	3.1.1.31	2.7.7.3	4.1.1.23	2.7.7.7	3.5.3.11	3.5.1.5	3.3.1.1	2.7.7.8	3.1.7.2	2.5.1.7	2.6.1.45	2.7.8.11
3.1.3.5	3.1.1.45	2.7.7.33	4.1.1.3	2.7.7.8	3.5.4.1	3.5.2.10	3.4.-.-	2.7.8.-	3.2.1.-	2.5.1.9	2.6.1.5	2.7.8.5
3.2.1.1	3.1.2.6	2.7.7.4	4.1.1.31	2.7.8.-	3.5.4.10	3.5.2.3	3.4.11.2	2.7.8.13	3.3.1.1	2.6.1.-	2.6.1.52	2.7.9.2
3.2.1.142	3.1.3.1	2.7.7.41	4.1.1.32	2.7.8.13	3.5.4.13	3.5.3.11	3.5.1.-	2.7.8.26	3.4.-.-	2.6.1.1	2.6.1.62	2.7.9.3
3.2.1.147	3.1.3.11	2.7.7.52	4.1.1.36	2.7.8.26	3.5.4.16	3.5.4.1	3.5.1.10	2.7.8.5	3.5.1.-	2.6.1.11	2.6.1.9	2.8.1.6
3.2.1.2	3.1.3.2	2.7.7.6	4.1.1.37	2.7.8.5	3.5.4.19	3.5.4.10	3.5.1.25	2.7.9.2	3.5.1.1	2.6.1.13	2.7.1.-	3.1.1.-
3.2.1.20	3.1.3.25	2.7.7.60	4.1.1.39	2.7.8.7	3.5.4.25	3.5.4.13	3.5.1.28	2.8.1.6	3.5.1.10	2.6.1.16	2.7.1.1	3.1.1.31
3.2.2.16	3.1.3.37	2.7.7.62	4.1.1.48	2.7.9.2	3.5.4.26	3.5.4.16	3.5.1.31	3.1.1.3	3.5.1.2	2.6.1.17	2.7.1.107	3.1.1.47
3.3.1.1	3.1.4.-	2.7.7.7	4.1.1.65	2.8.1.6	3.5.4.9	3.5.4.19	3.5.1.5	3.1.1.31	3.5.1.25	2.6.1.19	2.7.1.12	3.1.2.6
3.4.11.2	3.1.7.2	2.7.7.8	4.1.1.71	3.1.-.-	3.6.1.11	3.5.4.25	3.5.2.10	3.1.1.45	3.5.1.28	2.6.1.42	2.7.1.137	3.1.3.11
3.5.1.16	3.2.1.-	2.7.7.9	4.1.2.-	3.1.1.31	3.6.1.13	3.5.4.26	3.5.2.3	3.1.2.6	3.5.1.5	2.6.1.52	2.7.1.138	3.1.3.12
3.5.1.18	3.2.1.21	2.7.8.-	4.1.2.13	3.1.1.45	3.6.1.31	3.5.4.9	3.5.3.11	3.1.3.11	3.5.2.3	2.6.1.57	2.7.1.148	3.1.3.25
3.5.1.47	3.2.2.16	2.7.8.13	4.1.2.25	3.1.2.6	4.1.1.-	3.6.1.11	3.5.4.1	3.1.3.18	3.5.4.10	2.6.1.62	2.7.1.15	3.1.3.3
3.5.1.53	3.2.2.9	2.7.8.26	4.1.3.-	3.1.3.1	4.1.1.18	3.6.1.13	3.5.4.10	3.1.3.2	3.5.4.13	2.6.1.66	2.7.1.19	3.1.3.37
3.5.2.3	3.3.1.1	2.7.8.5	4.1.3.27	3.1.3.11	4.1.1.19	3.6.1.31	3.5.4.13	3.1.3.25	3.5.4.16	2.6.1.9	2.7.1.20	3.1.3.41
3.5.3.1	3.4.-.-	2.7.9.2	4.1.3.36	3.1.3.18	4.1.1.20	4.1.1.-	3.5.4.16	3.1.4.-	3.5.4.19	2.7.-.-	2.7.1.21	3.1.3.54
3.5.3.11	3.4.11.2	2.8.1.6	4.1.3.38	3.1.3.2	4.1.1.21	4.1.1.18	3.5.4.19	3.1.5.1	3.5.4.25	2.7.1.-	2.7.1.24	3.1.3.7
3.5.3.12	3.5.1.-	3.1.1.3	4.1.99.-	3.1.3.25	4.1.1.23	4.1.1.19	3.5.4.25	3.1.7.2	3.5.4.26	2.7.1.107	2.7.1.25	3.2.1.113
3.5.4.10	3.5.1.1	3.1.1.31	4.2.1.-	3.1.4.-	4.1.1.31	4.1.1.20	3.5.4.26	3.2.1.-	3.5.4.9	2.7.1.11	2.7.1.30	3.2.1.23
3.5.4.12	3.5.1.10	3.1.1.45	4.2.1.10	3.1.4.46	4.1.1.37	4.1.1.21	3.5.4.9	3.2.1.4	3.6.1.-	2.7.1.12	2.7.1.35	3.2.1.28
3.5.4.19	3.5.1.25	3.1.2.6	4.2.1.11	3.1.7.2	4.1.1.39	4.1.1.23	3.5.99.6	3.3.1.1	3.6.1.11	2.7.1.130	2.7.1.36	3.3.1.1
3.5.4.25	3.5.1.28	3.1.3.11	4.2.1.19	3.2.1.-	4.1.1.48	4.1.1.31	3.6.1.11	3.4.-.-	3.6.1.13	2.7.1.144	2.7.1.4	3.4.11.2
3.5.4.26	3.5.1.31	3.1.3.18	4.2.1.2	3.2.1.20	4.1.1.50	4.1.1.37	3.6.1.13	3.4.11.4	3.6.1.31	2.7.1.148	2.7.1.40	3.4.11.5
3.5.4.5	3.5.1.5	3.1.3.2	4.2.1.20	3.3.1.1	4.1.1.71	4.1.1.39	3.6.1.31	3.5.1.-	4.1.1.-	2.7.1.15	2.7.1.50	3.5.1.1
3.5.5.1	3.5.2.10	3.1.3.25	4.2.1.22	3.4.-.-	4.1.2.13	4.1.1.48	4.1.1.-	3.5.1.1	4.1.1.18	2.7.1.156	2.7.1.6	3.5.1.14
3.6.1.23	3.5.2.3	3.1.4.-	4.2.1.24	3.4.11.5	4.1.2.14	4.1.1.50	4.1.1.15	3.5.1.10	4.1.1.19	2.7.1.16	2.7.1.68	3.5.1.31
3.6.1.31	3.5.3.11	3.1.4.14	4.2.1.3	3.5.1.-	4.1.2.25	4.1.1.71	4.1.1.18	3.5.1.11	4.1.1.20	2.7.1.17	2.7.1.71	3.5.2.3
4.1.1.17	3.5.4.1	3.1.4.46	4.2.1.33	3.5.1.1	4.1.2.4	4.1.2.13	4.1.1.19	3.5.1.2	4.1.1.21	2.7.1.19	2.7.1.90	3.5.2.9
4.1.1.19	3.5.4.10	3.1.7.2	4.2.1.46	3.5.1.10	4.1.3.-	4.1.2.14	4.1.1.20	3.5.1.28	4.1.1.23	2.7.1.2	2.7.2.11	3.5.4.10
4.1.1.20	3.5.4.13	3.2.1.-	4.2.1.52	3.5.1.25	4.1.3.16	4.1.2.25	4.1.1.21	3.5.1.4	4.1.1.31	2.7.1.21	2.7.2.3	3.5.4.12
4.1.1.21	3.5.4.16	3.2.1.1	4.2.1.70	3.5.1.28	4.1.3.27	4.1.2.4	4.1.1.23	3.5.1.5	4.1.1.37	2.7.1.24	2.7.2.4	3.5.4.16
4.1.1.23	3.5.4.19	3.2.1.20	4.2.1.75	3.5.2.14	4.1.3.36	4.1.3.-	4.1.1.29	3.5.2.10	4.1.1.39	2.7.1.25	2.7.2.8	3.5.4.25
4.1.1.28	3.5.4.25	3.2.1.28	4.2.1.9	3.5.2.3	4.1.99.-	4.1.3.16	4.1.1.31	3.5.2.3	4.1.1.48	2.7.1.26	2.7.4.3	3.5.4.26
4.1.1.31	3.5.4.26	3.2.1.52	4.2.3.1	3.5.3.11	4.2.1.-	4.1.3.27	4.1.1.37	3.5.2.6	4.1.1.71	2.7.1.29	2.7.4.6	3.5.4.4
4.1.1.37	3.5.4.5	3.3.1.1	4.2.3.12	3.5.4.1	4.2.1.10	4.1.3.36	4.1.1.39	3.5.3.11	4.1.1.81	2.7.1.30	2.7.4.7	3.5.4.5
4.1.1.39	3.5.4.9	3.4.-.-	4.2.3.4	3.5.4.10	4.2.1.11	4.1.99.-	4.1.1.48	3.5.4.1	4.1.2.-	2.7.1.31	2.7.4.8	3.5.4.6
4.1.1.43	3.5.99.6	3.4.11.5	4.2.3.5	3.5.4.13	4.2.1.19	4.2.1.-	4.1.1.50	3.5.4.10	4.1.2.13	2.7.1.33	2.7.4.9	3.5.4.9
4.1.1.48	3.6.1.11	3.5.1.-	4.3.2.1	3.5.4.16	4.2.1.2	4.2.1.10	4.1.1.71	3.5.4.13	4.1.2.14	2.7.1.35	2.7.6.1	3.6.1.-
4.1.1.49	3.6.1.13	3.5.1.1	4.3.2.2	3.5.4.19	4.2.1.20	4.2.1.104	4.1.2.13	3.5.4.16	4.1.2.25	2.7.1.39	2.7.6.5	3.6.1.23
4.1.1.50	3.6.1.31	3.5.1.10	4.6.1.12	3.5.4.25	4.2.1.24	4.2.1.11	4.1.2.14	3.5.4.19	4.1.2.4	2.7.1.40	2.7.7.10	3.6.1.29
4.1.1.71	3.6.1.7	3.5.1.2	4.99.1.3	3.5.4.26	4.2.1.3	4.2.1.19	4.1.2.25	3.5.4.25	4.1.3.-	2.7.1.45	2.7.7.14	3.7.1.2
4.1.2.13	4.1.1.-	3.5.1.25	4.99.1.4	3.5.4.9	4.2.1.33	4.2.1.2	4.1.2.4	3.5.4.26	4.1.3.16	2.7.1.48	2.7.7.22	3.7.1.3
4.1.3.-	4.1.1.18	3.5.1.28	5.-.-.-	3.6.1.-	4.2.1.46	4.2.1.20	4.1.3.-	3.5.4.9	4.1.3.27	2.7.1.5	2.7.7.23	4.1.1.15
4.1.3.1	4.1.1.19	3.5.1.4	5.1.1.1	3.6.1.11	4.2.1.47	4.2.1.24	4.1.3.16	3.5.5.7	4.1.3.36	2.7.1.50	2.7.7.27	4.1.1.17
4.1.3.27	4.1.1.20	3.5.1.5	5.1.1.3	3.6.1.13	4.2.1.52	4.2.1.3	4.1.3.27	3.6.1.-	4.1.99.-	2.7.1.51	2.7.7.38	4.1.1.20
4.1.3.36	4.1.1.21	3.5.2.10	5.1.1.7	3.6.1.23	4.2.1.70	4.2.1.33	4.1.3.36	3.6.1.11	4.2.1.-	2.7.1.53	2.7.7.4	4.1.1.23
4.2.1.-	4.1.1.23	3.5.2.3	5.1.3.1	3.6.1.31	4.2.1.75	4.2.1.45	4.1.99.-	3.6.1.13	4.2.1.10	2.7.1.56	2.7.7.41	4.1.1.31
4.2.1.10	4.1.1.31	3.5.2.5	5.1.3.13	3.6.1.7	4.2.1.9	4.2.1.46	4.2.1.-	3.6.1.31	4.2.1.11	2.7.1.58	2.7.7.6	4.1.1.37
4.2.1.11	4.1.1.37	3.5.3.11	5.1.3.14	4.1.1.-	4.2.3.1	4.2.1.47	4.2.1.10	4.1.1.-	4.2.1.19	2.7.1.6	2.7.7.7	4.1.1.48
4.2.1.19	4.1.1.39	3.5.4.10	5.1.3.2	4.1.1.1	4.2.3.12	4.2.1.52	4.2.1.11	4.1.1.11	4.2.1.2	2.7.1.60	2.7.7.9	4.1.1.49
4.2.1.20	4.1.1.48	3.5.4.13	5.1.3.20	4.1.1.11	4.2.3.4	4.2.1.70	4.2.1.19	4.1.1.15	4.2.1.20	2.7.1.69	2.7.8.1	4.1.1.50
4.2.1.24	4.1.1.50	3.5.4.16	5.3.1.1	4.1.1.18	4.2.3.5	4.2.1.75	4.2.1.2	4.1.1.18	4.2.1.24	2.7.1.71	2.7.8.11	4.1.1.65
4.2.1.29	4.1.1.71	3.5.4.19	5.3.1.16	4.1.1.19	4.3.1.17	4.2.1.9	4.2.1.20	4.1.1.19	4.2.1.3	2.7.1.73	2.7.8.5	4.1.2.13
4.2.1.33	4.1.2.13	3.5.4.25	5.3.1.24	4.1.1.20	4.3.1.19	4.2.3.1	4.2.1.24	4.1.1.20	4.2.1.33	2.7.2.1	2.7.9.1	4.1.2.14
4.2.1.51	4.1.2.14	3.5.4.26	5.3.1.6	4.1.1.21	4.3.2.1	4.2.3.12	4.2.1.3	4.1.1.21	4.2.1.46	2.7.2.11	2.8.1.6	4.1.2.25
4.2.1.52	4.1.2.25	3.5.4.9	5.3.1.9	4.1.1.22	4.3.2.2	4.2.3.4	4.2.1.33	4.1.1.23	4.2.1.47	2.7.2.2	2.8.2.-	4.1.2.27
4.2.1.58	4.1.2.4	3.5.99.6	5.3.3.2	4.1.1.23	4.4.1.16	4.2.3.5	4.2.1.46	4.1.1.31	4.2.1.52	2.7.2.3	3.1.1.11	4.1.3.16
4.2.1.75	4.1.3.-	3.5.99.7	5.4.1.2	4.1.1.31	4.4.1.5	4.3.1.19	4.2.1.52	4.1.1.37	4.2.1.75	2.7.2.4	3.1.1.31	4.1.3.27
4.2.1.9	4.1.3.16	3.6.1.-	5.4.2.1	4.1.1.37	4.6.1.12	4.3.2.1	4.2.1.70	4.1.1.39	4.2.1.9	2.7.2.8	3.1.2.-	4.1.3.4
4.2.1.92	4.1.3.27	3.6.1.11	5.4.2.8	4.1.1.39	4.99.1.1	4.3.2.2	4.2.1.75	4.1.1.48	4.2.3.1	2.7.4.14	3.1.2.6	4.2.1.10
4.2.3.1	4.1.3.36	3.6.1.13	5.4.3.8	4.1.1.48	5.-.-.-	4.4.1.16	4.2.1.9	4.1.1.71	4.2.3.12	2.7.4.16	3.1.3.11	4.2.1.11
4.2.3.19	4.1.99.-	3.6.1.31	5.4.4.2	4.1.1.81	5.1.1.1	4.4.1.5	4.2.3.1	4.1.1.81	4.2.3.4	2.7.4.3	3.1.3.12	4.2.1.17
4.2.3.4	4.2.1.-	3.6.1.7	6.1.1.1	4.1.2.-	5.1.1.3	4.6.1.12	4.2.3.12	4.1.2.-	4.2.3.5	2.7.4.6	3.1.3.2	4.2.1.19
4.2.3.5	4.2.1.1	4.1.1.-	6.1.1.10	4.1.2.13	5.1.1.7	4.99.1.1	4.2.3.4	4.1.2.13	4.3.2.1	2.7.4.7	3.1.3.25	4.2.1.2
4.3.1.19	4.2.1.10	4.1.1.11	6.1.1.11	4.1.2.14	5.1.3.1	5.-.-.-	4.2.3.5	4.1.2.14	4.3.2.2	2.7.4.8	3.1.3.37	4.2.1.20
4.3.1.5	4.2.1.104	4.1.1.18	6.1.1.12	4.1.2.25	5.1.3.2	5.1.1.1	4.3.1.19	4.1.2.25	4.4.1.16	2.7.4.9	3.1.3.41	4.2.1.22
4.3.2.1	4.2.1.11	4.1.1.19	6.1.1.14	4.1.2.4	5.3.1.1	5.1.1.3	4.3.2.1	4.1.2.4	4.6.1.1	2.7.6.1	3.1.3.7	4.2.1.24
4.3.2.2	4.2.1.19	4.1.1.20	6.1.1.15	4.1.3.16	5.3.1.16	5.1.1.7	4.3.2.2	4.1.3.-	4.6.1.12	2.7.6.3	3.1.4.-	4.2.1.3
4.4.1.14	4.2.1.2	4.1.1.21	6.1.1.16	4.1.3.27	5.3.1.24	5.1.3.1	4.4.1.16	4.1.3.16	4.99.1.1	2.7.6.5	3.1.4.4	4.2.1.33
4.4.1.8	4.2.1.20	4.1.1.23	6.1.1.17	4.1.99.-	5.3.1.6	5.1.3.2	4.4.1.5	4.1.3.27	5.1.1.1	2.7.7.1	3.1.4.46	4.2.1.46
4.6.1.12	4.2.1.3	4.1.1.31	6.1.1.19	4.2.1.1	5.3.1.9	5.3.1.1	4.6.1.1	4.1.3.36	5.1.1.3	2.7.7.10	3.13.1.1	4.2.1.52
4.99.1.1	4.2.1.33	4.1.1.37	6.1.1.2	4.2.1.10	5.4.1.2	5.3.1.16	4.6.1.12	4.1.99.-	5.1.1.7	2.7.7.18	3.2.1.-	4.2.1.70
5.1.1.7	4.2.1.46	4.1.1.39	6.1.1.20	4.2.1.11	5.4.2.1	5.3.1.24	4.99.1.1	4.2.1.-	5.1.3.1	2.7.7.2	3.2.1.1	4.2.1.75
5.1.3.1	4.2.1.47	4.1.1.48	6.1.1.21	4.2.1.19	5.4.2.2	5.3.1.6	5.1.1.1	4.2.1.1	5.1.3.13	2.7.7.22	3.2.1.113	4.2.1.9
5.3.1.1	4.2.1.52	4.1.1.71	6.1.1.3	4.2.1.20	5.4.2.8	5.3.1.9	5.1.1.3	4.2.1.10	5.1.3.14	2.7.7.23	3.2.1.114	4.2.3.1
5.3.1.16	4.2.1.70	4.1.1.81	6.1.1.4	4.2.1.24	5.4.3.8	5.4.1.2	5.1.1.7	4.2.1.104	5.1.3.2	2.7.7.24	3.2.1.14	4.2.3.4
5.3.1.24	4.2.1.75	4.1.2.-	6.1.1.5	4.2.1.3	5.4.4.2	5.4.2.1	5.1.3.1	4.2.1.11	5.1.3.9	2.7.7.27	3.2.1.147	4.2.3.5
5.3.1.6	4.2.1.9	4.1.2.13	6.1.1.6	4.2.1.33	6.1.1.1	5.4.2.2	5.1.3.13	4.2.1.19	5.3.1.1	2.7.7.3	3.2.1.15	4.3.1.19
5.3.1.9	4.2.3.1	4.1.2.14	6.1.1.7	4.2.1.46	6.1.1.10	5.4.2.8	5.1.3.14	4.2.1.2	5.3.1.16	2.7.7.38	3.2.1.2	4.3.2.1
5.3.3.2	4.2.3.12	4.1.2.25	6.1.1.9	4.2.1.47	6.1.1.11	5.4.3.8	5.1.3.2	4.2.1.20	5.3.1.24	2.7.7.4	3.2.1.20	4.3.2.2
5.3.3.5	4.2.3.4	4.1.2.4	6.2.1.1	4.2.1.52	6.1.1.12	5.4.4.2	5.1.3.9	4.2.1.24	5.3.1.6	2.7.7.41	3.2.1.21	4.4.1.1
5.3.99.6	4.2.3.5	4.1.2.5	6.2.1.26	4.2.1.70	6.1.1.14	6.1.1.1	5.3.1.1	4.2.1.3	5.3.1.9	2.7.7.6	3.2.1.22	4.4.1.5
5.4.2.1	4.3.1.19	4.1.2.9	6.2.1.3	4.2.1.75	6.1.1.15	6.1.1.10	5.3.1.16	4.2.1.33	5.3.3.2	2.7.7.60	3.2.1.23	4.4.1.8
5.4.2.2	4.3.2.1	4.1.3.-	6.2.1.30	4.2.1.9	6.1.1.16	6.1.1.11	5.3.1.24	4.2.1.45	5.4.1.2	2.7.7.62	3.2.1.26	4.99.1.1
5.4.3.8	4.3.2.2	4.1.3.16	6.2.1.5	4.2.3.1	6.1.1.17	6.1.1.12	5.3.1.6	4.2.1.46	5.4.2.1	2.7.7.7	3.2.1.28	4.99.1.4
5.4.4.2	4.4.1.16	4.1.3.27	6.3.1.-	4.2.3.12	6.1.1.19	6.1.1.14	5.3.1.9	4.2.1.47	5.4.2.2	2.7.7.8	3.2.1.39	5.1.1.7
5.4.99.5	4.4.1.5	4.1.3.30	6.3.1.10	4.2.3.4	6.1.1.2	6.1.1.15	5.4.1.2	4.2.1.52	5.4.2.6	2.7.7.9	3.2.1.4	5.1.3.1
5.4.99.8	4.6.1.12	4.1.3.36	6.3.1.2	4.2.3.5	6.1.1.20	6.1.1.16	5.4.2.1	4.2.1.70	5.4.2.8	2.7.8.-	3.2.1.52	5.1.3.2
5.5.1.12	4.99.1.1	4.1.99.-	6.3.2.1	4.3.1.17	6.1.1.21	6.1.1.17	5.4.2.2	4.2.1.75	5.4.3.8	2.7.8.13	3.2.1.67	5.3.1.1
5.5.1.6	5.1.1.1	4.2.1.-	6.3.2.10	4.3.1.3	6.1.1.3	6.1.1.19	5.4.2.8	4.2.1.9	5.4.4.2	2.7.8.20	3.3.1.1	5.3.1.16
5.5.1.9	5.1.1.3	4.2.1.1	6.3.2.13	4.3.2.1	6.1.1.4	6.1.1.2	5.4.3.8	4.2.3.1	6.1.1.1	2.7.8.26	3.4.-.-	5.3.1.6
6.1.1.1	5.1.1.7	4.2.1.10	6.3.2.4	4.3.2.2	6.1.1.5	6.1.1.20	5.4.4.2	4.2.3.12	6.1.1.10	2.7.8.5	3.4.11.2	5.3.1.8
6.1.1.10	5.1.3.1	4.2.1.104	6.3.2.5	4.4.1.16	6.1.1.6	6.1.1.21	6.1.1.1	4.2.3.4	6.1.1.11	2.7.8.7	3.4.11.5	5.3.1.9
6.1.1.11	5.1.3.13	4.2.1.11	6.3.2.6	4.4.1.5	6.1.1.7	6.1.1.3	6.1.1.10	4.2.3.5	6.1.1.12	2.7.8.8	3.4.19.9	5.3.3.2
6.1.1.12	5.1.3.14	4.2.1.19	6.3.2.8	4.6.1.12	6.1.1.9	6.1.1.4	6.1.1.11	4.3.1.19	6.1.1.14	2.7.9.2	3.5.1.-	5.4.2.1
6.1.1.14	5.1.3.2	4.2.1.2	6.3.2.9	4.99.1.1	6.2.1.1	6.1.1.5	6.1.1.12	4.3.2.1	6.1.1.15	2.7.9.3	3.5.1.1	5.4.2.2
6.1.1.15	5.1.3.9	4.2.1.20	6.3.3.1	5.1.1.1	6.2.1.26	6.1.1.6	6.1.1.14	4.3.2.2	6.1.1.16	2.8.1.2	3.5.1.10	5.4.2.3
6.1.1.16	5.3.1.1	4.2.1.24	6.3.3.3	5.1.1.3	6.2.1.3	6.1.1.7	6.1.1.15	4.4.1.16	6.1.1.17	2.8.1.6	3.5.1.14	5.4.2.8
6.1.1.17	5.3.1.16	4.2.1.3	6.3.4.13	5.1.1.7	6.3.1.10	6.1.1.9	6.1.1.16	4.4.1.5	6.1.1.19	2.8.3.10	3.5.1.16	5.4.3.8
6.1.1.18	5.3.1.24	4.2.1.33	6.3.4.14	5.1.3.1	6.3.1.2	6.2.1.1	6.1.1.17	4.6.1.1	6.1.1.2	2.8.3.8	3.5.1.23	5.4.99.5
6.1.1.19	5.3.1.6	4.2.1.46	6.3.4.15	5.1.3.13	6.3.2.1	6.2.1.26	6.1.1.19	4.6.1.12	6.1.1.20	2.9.1.1	3.5.1.5	5.5.1.4
6.1.1.2	5.3.1.9	4.2.1.47	6.3.4.2	5.1.3.14	6.3.2.10	6.2.1.3	6.1.1.2	4.6.1.2	6.1.1.21	3.-.-.-	3.5.1.6	6.1.1.1
6.1.1.20	5.4.1.2	4.2.1.52	6.3.4.4	5.1.3.2	6.3.2.12	6.3.1.10	6.1.1.20	4.99.1.1	6.1.1.22	3.1.-.-	3.5.2.2	6.1.1.10
6.1.1.21	5.4.2.1	4.2.1.70	6.3.4.5	5.1.3.9	6.3.2.13	6.3.1.2	6.1.1.21	4.99.1.3	6.1.1.3	3.1.1.-	3.5.2.3	6.1.1.11
6.1.1.22	5.4.2.2	4.2.1.75	6.3.5.1	5.3.1.1	6.3.2.17	6.3.2.1	6.1.1.3	5.-.-.-	6.1.1.4	3.1.1.32	3.5.2.9	6.1.1.12
6.1.1.3	5.4.2.8	4.2.1.9	6.3.5.10	5.3.1.16	6.3.2.3	6.3.2.10	6.1.1.4	5.1.1.1	6.1.1.5	3.1.1.45	3.5.3.1	6.1.1.14
6.1.1.4	5.4.3.8	4.2.3.1	6.3.5.2	5.3.1.24	6.3.2.4	6.3.2.12	6.1.1.5	5.1.1.3	6.1.1.6	3.1.2.-	3.5.4.19	6.1.1.15
6.1.1.5	5.4.4.2	4.2.3.12	6.3.5.3	5.3.1.6	6.3.2.6	6.3.2.13	6.1.1.6	5.1.1.7	6.1.1.7	3.1.2.6	3.5.4.25	6.1.1.16
6.1.1.6	5.4.99.16	4.2.3.4	6.3.5.5	5.3.1.9	6.3.2.8	6.3.2.17	6.1.1.7	5.1.3.1	6.1.1.9	3.1.3.-	3.5.4.26	6.1.1.17
6.1.1.7	6.1.1.1	4.2.3.5	6.3.5.8	5.4.1.2	6.3.2.9	6.3.2.3	6.1.1.9	5.1.3.13	6.2.1.1	3.1.3.1	3.5.4.4	6.1.1.18
6.1.1.9	6.1.1.10	4.3.1.19	6.4.1.2	5.4.2.1	6.3.3.1	6.3.2.4	6.2.1.1	5.1.3.14	6.2.1.26	3.1.3.10	3.5.4.5	6.1.1.19
6.2.1.12	6.1.1.11	4.3.2.1	6.6.1.1	5.4.2.2	6.3.3.3	6.3.2.6	6.2.1.26	5.1.3.2	6.2.1.3	3.1.3.11	3.5.4.6	6.1.1.2
6.2.1.26	6.1.1.12	4.3.2.2	6.6.1.2	5.4.2.6	6.3.4.13	6.3.2.8	6.2.1.3	5.3.1.1	6.3.1.10	3.1.3.12	3.5.4.9	6.1.1.20
6.3.1.2	6.1.1.14	4.4.1.16	LytB	5.4.2.8	6.3.4.14	6.3.2.9	6.3.1.10	5.3.1.16	6.3.1.2	3.1.3.15	3.5.5.1	6.1.1.21
6.3.2.2	6.1.1.15	4.4.1.5	PdxJ	5.4.3.8	6.3.4.15	6.3.3.1	6.3.1.2	5.3.1.24	6.3.2.1	3.1.3.18	3.6.1.15	6.1.1.22
6.3.2.3	6.1.1.16	4.6.1.1	bchE	6.1.1.1	6.3.4.2	6.3.3.3	6.3.2.1	5.3.1.6	6.3.2.10	3.1.3.2	3.6.1.23	6.1.1.3
6.3.2.6	6.1.1.17	4.6.1.12	bchJ	6.1.1.10	6.3.4.4	6.3.4.13	6.3.2.10	5.3.1.9	6.3.2.12	3.1.3.25	3.6.1.29	6.1.1.4
6.3.3.1	6.1.1.19	4.99.1.1		6.1.1.11	6.3.4.5	6.3.4.14	6.3.2.12	5.3.3.2	6.3.2.13	3.1.3.26	3.6.1.31	6.1.1.5
6.3.4.13	6.1.1.2	5.1.1.1		6.1.1.12	6.3.5.1	6.3.4.15	6.3.2.13	5.4.1.2	6.3.2.17	3.1.3.27	3.7.1.2	6.1.1.6
6.3.4.2	6.1.1.20	5.1.1.3		6.1.1.14	6.3.5.10	6.3.4.2	6.3.2.17	5.4.2.1	6.3.2.3	3.1.3.3	4.1.1.-	6.1.1.7
6.3.4.4	6.1.1.21	5.1.1.7		6.1.1.15	6.3.5.2	6.3.4.3	6.3.2.3	5.4.2.2	6.3.2.4	3.1.3.45	4.1.1.1	6.1.1.9
6.3.4.5	6.1.1.3	5.1.3.1		6.1.1.16	6.3.5.3	6.3.4.4	6.3.2.4	5.4.2.6	6.3.2.6	3.1.3.5	4.1.1.15	6.2.1.1
6.3.5.2	6.1.1.4	5.1.3.13		6.1.1.17	6.3.5.4	6.3.4.5	6.3.2.6	5.4.2.8	6.3.2.8	3.1.3.73	4.1.1.19	6.2.1.13
6.3.5.3	6.1.1.5	5.1.3.14		6.1.1.19	6.3.5.5	6.3.5.1	6.3.2.8	5.4.3.8	6.3.2.9	3.1.4.-	4.1.1.20	6.2.1.16
6.3.5.4	6.1.1.6	5.1.3.2		6.1.1.2	6.3.5.8	6.3.5.10	6.3.2.9	5.4.4.2	6.3.3.1	3.1.4.14	4.1.1.21	6.2.1.3
6.3.5.5	6.1.1.7	5.3.1.1		6.1.1.20	6.3.5.9	6.3.5.2	6.3.3.1	6.1.1.1	6.3.3.3	3.1.4.16	4.1.1.28	6.2.1.4
6.4.1.2	6.1.1.9	5.3.1.16		6.1.1.21	6.4.1.2	6.3.5.3	6.3.3.3	6.1.1.10	6.3.4.13	3.1.4.46	4.1.1.31	6.3.1.2
6.6.1.1	6.2.1.1	5.3.1.24		6.1.1.3	6.6.1.1	6.3.5.5	6.3.4.13	6.1.1.11	6.3.4.14	3.1.5.1	4.1.1.33	6.3.2.1
ENZYME01	6.2.1.26	5.3.1.6		6.1.1.4	6.6.1.2	6.3.5.8	6.3.4.14	6.1.1.12	6.3.4.2	3.1.6.1	4.1.1.37	6.3.2.12
ENZYME02	6.2.1.3	5.3.1.9		6.1.1.5	GcpE	6.3.5.9	6.3.4.15	6.1.1.14	6.3.4.4	3.1.7.2	4.1.1.39	6.3.2.17
ENZYME03	6.3.1.10	5.3.3.2		6.1.1.6	LytB	6.4.1.2	6.3.4.2	6.1.1.15	6.3.4.5	3.2.1.-	4.1.1.48	6.3.2.2
ENZYME04	6.3.1.2	5.4.1.2		6.1.1.7	PdxJ	6.6.1.1	6.3.4.4	6.1.1.16	6.3.5.1	3.2.1.1	4.1.1.49	6.3.2.3
ENZYME05	6.3.2.1	5.4.2.1		6.1.1.9		6.6.1.2	6.3.4.5	6.1.1.17	6.3.5.10	3.2.1.20	4.1.1.50	6.3.2.6
ENZYME06	6.3.2.10	5.4.2.2		6.2.1.1		GcpE	6.3.5.1	6.1.1.19	6.3.5.2	3.2.1.21	4.1.1.65	6.3.3.1
ENZYME07	6.3.2.12	5.4.2.6		6.2.1.17		LytB	6.3.5.10	6.1.1.2	6.3.5.3	3.2.1.22	4.1.1.9	6.3.3.2
ENZYME08	6.3.2.13	5.4.2.8		6.2.1.3		PdxJ	6.3.5.2	6.1.1.20	6.3.5.4	3.2.1.23	4.1.2.-	6.3.4.1
ENZYME09	6.3.2.17	5.4.3.8		6.3.1.-			6.3.5.3	6.1.1.21	6.3.5.5	3.2.1.28	4.1.2.13	6.3.4.13
ENZYME10	6.3.2.3	5.4.4.2		6.3.1.10			6.3.5.5	6.1.1.22	6.3.5.9	3.2.1.31	4.1.2.25	6.3.4.14
ENZYME11	6.3.2.4	6.1.1.1		6.3.1.2			6.3.5.8	6.1.1.3	6.4.1.2	3.2.1.4	4.1.2.27	6.3.4.2
ENZYME12	6.3.2.6	6.1.1.10		6.3.2.1			6.3.5.9	6.1.1.4	6.6.1.1	3.2.1.52	4.1.3.1	6.3.4.3
ENZYME13	6.3.2.8	6.1.1.11		6.3.2.10			6.4.1.2	6.1.1.5	6.6.1.2	3.2.1.86	4.1.3.27	6.3.4.4
ENZYME14	6.3.2.9	6.1.1.12		6.3.2.12			6.6.1.1	6.1.1.6	GcpE	3.2.1.93	4.1.3.36	6.3.4.5
ENZYME15	6.3.3.1	6.1.1.14		6.3.2.13			6.6.1.2	6.1.1.7	LytB	3.2.2.16	4.1.3.4	6.3.5.1
ENZYME16	6.3.3.3	6.1.1.15		6.3.2.17			GcpE	6.1.1.9	PdxJ	3.2.2.4	4.2.1.1	6.3.5.2
ENZYME17	6.3.4.13	6.1.1.16		6.3.2.3			LytB	6.2.1.1		3.2.2.9	4.2.1.104	6.3.5.3
ENZYME18	6.3.4.14	6.1.1.17		6.3.2.4			PdxJ	6.2.1.26		3.3.2.1	4.2.1.11	6.3.5.4
ENZYME19	6.3.4.15	6.1.1.19		6.3.2.6				6.2.1.3		3.4.-.-	4.2.1.17	6.3.5.5
ENZYME20	6.3.4.2	6.1.1.2		6.3.2.8				6.2.1.5		3.4.11.2	4.2.1.19	6.4.1.2
ENZYME21	6.3.4.4	6.1.1.20		6.3.2.9				6.3.1.-		3.4.13.3	4.2.1.2	6.4.1.3
ENZYME22	6.3.4.5	6.1.1.21		6.3.3.1				6.3.1.10		3.5.1.-	4.2.1.20	6.4.1.4
ENZYME23	6.3.5.1	6.1.1.22		6.3.3.3				6.3.1.2		3.5.1.1	4.2.1.24	6.6.1.1
ENZYME24	6.3.5.10	6.1.1.3		6.3.4.13				6.3.2.1		3.5.1.10	4.2.1.3	cmeEnzy01
ENZYME25	6.3.5.2	6.1.1.4		6.3.4.14				6.3.2.10		3.5.1.14	4.2.1.33	cmeEnzy02
ENZYME26	6.3.5.3	6.1.1.5		6.3.4.15				6.3.2.12		3.5.1.16	4.2.1.46
ENZYME27	6.3.5.4	6.1.1.6		6.3.4.2				6.3.2.13		3.5.1.18	4.2.1.47
ENZYME28	6.3.5.5	6.1.1.7		6.3.4.4				6.3.2.17		3.5.1.19	4.2.1.52
ENZYME29	6.3.5.8	6.1.1.9		6.3.4.5				6.3.2.3		3.5.1.2	4.2.1.70
ENZYME30	6.3.5.9	6.2.1.1		6.3.5.1				6.3.2.4		3.5.1.25	4.2.1.9
ENZYME31	6.4.1.2	6.2.1.26		6.3.5.10				6.3.2.6		3.5.1.28	4.2.2.2
ENZYME32	6.6.1.1	6.2.1.3		6.3.5.2				6.3.2.8		3.5.1.78	4.2.3.1
ENZYME33	6.6.1.2	6.2.1.5		6.3.5.3				6.3.2.9		3.5.2.3	4.2.3.19
ENZYME34	ENZYsyw01	6.3.1.10		6.3.5.5				6.3.3.1		3.5.2.5	4.2.3.4
ENZYME35	ENZYsyw02	6.3.1.2		6.4.1.1				6.3.3.3		3.5.3.11	4.2.3.5
ENZYME36	ENZYsyw03	6.3.2.1		6.4.1.2				6.3.4.13		3.5.3.19	4.3.1.19
ENZYME37	ENZYsyw04	6.3.2.10		6.6.1.1				6.3.4.14		3.5.4.1	4.3.1.5
ENZYME38		6.3.2.12		6.6.1.2				6.3.4.15		3.5.4.10	4.3.2.1
ENZYME39		6.3.2.13		GcpE				6.3.4.2		3.5.4.13	4.3.2.2
ENZYME40		6.3.2.17		LytB				6.3.4.4		3.5.4.16	4.3.3.2
ENZYME41		6.3.2.3		PdxJ				6.3.4.5		3.5.4.19	4.4.1.14
ENZYME42		6.3.2.4		bchE				6.3.5.1		3.5.4.2	4.4.1.5
		6.3.2.6		3.1.3.37				6.3.5.10		3.5.4.25	4.4.1.8
		6.3.2.8						6.3.5.2		3.5.4.26	4.99.1.1
		6.3.2.9						6.3.5.3		3.5.4.3	5.1.1.7
		6.3.3.1						6.3.5.5		3.5.4.4	5.1.3.1
		6.3.3.3						6.4.1.2		3.5.4.5	5.1.3.2
		6.3.4.13						6.6.1.1		3.5.4.9	5.1.3.3
		6.3.4.14						6.6.1.2		3.5.99.6	5.2.1.-
		6.3.4.15						CrtO		3.6.1.-	5.3.1.1
		6.3.4.2						GcpE		3.6.1.11	5.3.1.16
		6.3.4.4						LytB		3.6.1.13	5.3.1.6
		6.3.4.5						PdxJ		3.6.1.23	5.3.1.8
		6.3.5.1								3.6.1.26	5.3.1.9
		6.3.5.10								3.6.1.27	5.3.3.-
		6.3.5.2								3.6.1.31	5.3.3.2
		6.3.5.3								3.6.1.41	5.3.3.5
		6.3.5.5								3.6.1.7	5.4.2.1
		6.3.5.9								3.7.1.-	5.4.2.2
		6.4.1.2								4.1.1.-	5.4.2.3
		6.6.1.1								4.1.1.11	5.4.2.8
		6.6.1.2								4.1.1.15	5.4.3.8
		ENZYana01								4.1.1.17	5.4.4.2
		ENZYana02								4.1.1.18	5.4.99.5
		ENZYana03								4.1.1.19	5.4.99.7
		ENZYana04								4.1.1.20	5.4.99.8
		3.1.3.37								4.1.1.21	5.5.1.13
										4.1.1.23	5.5.1.4
										4.1.1.31	5.5.1.6
										4.1.1.36	6.1.1.1
										4.1.1.37	6.1.1.10
										4.1.1.47	6.1.1.11
										4.1.1.48	6.1.1.12
										4.1.1.49	6.1.1.14
										4.1.1.50	6.1.1.15
										4.1.1.65	6.1.1.16
										4.1.1.8	6.1.1.17
										4.1.2.-	6.1.1.18
										4.1.2.13	6.1.1.19
										4.1.2.14	6.1.1.2
										4.1.2.17	6.1.1.20
										4.1.2.19	6.1.1.21
										4.1.2.20	6.1.1.22
										4.1.2.21	6.1.1.3
										4.1.2.25	6.1.1.4
										4.1.2.4	6.1.1.5
										4.1.2.40	6.1.1.6
										4.1.2.5	6.1.1.7
										4.1.3.-	6.1.1.9
										4.1.3.1	6.2.1.1
										4.1.3.16	6.2.1.12
										4.1.3.17	6.2.1.3
										4.1.3.27	6.2.1.4
										4.1.3.3	6.3.1.2
										4.1.3.30	6.3.2.1
										4.1.3.34	6.3.2.17
										4.1.3.36	6.3.2.2
										4.1.3.38	6.3.2.3
										4.1.3.6	6.3.2.6
										4.1.99.-	6.3.3.1
										4.1.99.1	6.3.3.2
										4.2.1.-	6.3.3.3
										4.2.1.1	6.3.4.1
										4.2.1.10	6.3.4.13
										4.2.1.104	6.3.4.14
										4.2.1.11	6.3.4.2
										4.2.1.12	6.3.4.4
										4.2.1.17	6.3.4.5
										4.2.1.19	6.3.5.1
										4.2.1.2	6.3.5.2
										4.2.1.20	6.3.5.3
										4.2.1.24	6.3.5.4
										4.2.1.3	6.3.5.5
										4.2.1.32	6.4.1.2
										4.2.1.33	6.4.1.4
										4.2.1.40	6.6.1.1
										4.2.1.42	athEnzy01
										4.2.1.46	athEnzy02
										4.2.1.47	athEnzy03
										4.2.1.52	athEnzy04
										4.2.1.6	athEnzy05
										4.2.1.7	athEnzy06
										4.2.1.70	athEnzy07
										4.2.1.75
										4.2.1.79
										4.2.1.8
										4.2.1.80
										4.2.1.9
										4.2.3.1
										4.2.3.12
										4.2.3.3
										4.2.3.4
										4.2.3.5
										4.3.1.1
										4.3.1.17
										4.3.1.18
										4.3.1.19
										4.3.1.7
										4.3.2.1
										4.3.2.2
										4.4.1.15
										4.4.1.16
										4.4.1.5
										4.4.1.8
										4.6.1.1
										4.6.1.12
										4.99.1.1
										4.99.1.4
										5.-.-.-
										5.1.1.1
										5.1.1.3
										5.1.1.7
										5.1.2.3
										5.1.3.1
										5.1.3.13
										5.1.3.14
										5.1.3.2
										5.1.3.20
										5.1.3.3
										5.1.3.4
										5.1.3.9
										5.3.1.-
										5.3.1.1
										5.3.1.12
										5.3.1.14
										5.3.1.16
										5.3.1.17
										5.3.1.22
										5.3.1.24
										5.3.1.4
										5.3.1.5
										5.3.1.6
										5.3.1.8
										5.3.1.9
										5.3.3.2
										5.3.3.8
										5.4.2.1
										5.4.2.2
										5.4.2.6
										5.4.2.7
										5.4.2.8
										5.4.3.8
										5.4.4.2
										5.4.99.2
										6.1.1.1
										6.1.1.10
										6.1.1.11
										6.1.1.12
										6.1.1.14
										6.1.1.15
										6.1.1.16
										6.1.1.17
										6.1.1.18
										6.1.1.19
										6.1.1.2
										6.1.1.20
										6.1.1.21
										6.1.1.22
										6.1.1.3
										6.1.1.4
										6.1.1.5
										6.1.1.6
										6.1.1.7
										6.1.1.9
										6.2.1.1
										6.2.1.17
										6.2.1.20
										6.2.1.26
										6.2.1.3
										6.2.1.30
										6.2.1.5
										6.3.1.1
										6.3.1.2
										6.3.1.5
										6.3.1.8
										6.3.2.1
										6.3.2.10
										6.3.2.12
										6.3.2.13
										6.3.2.17
										6.3.2.2
										6.3.2.3
										6.3.2.4
										6.3.2.5
										6.3.2.6
										6.3.2.8
										6.3.2.9
										6.3.3.1
										6.3.3.3
										6.3.4.1
										6.3.4.13
										6.3.4.14
										6.3.4.15
										6.3.4.2
										6.3.4.4
										6.3.4.5
										6.3.5.1
										6.3.5.2
										6.3.5.3
										6.3.5.4
										6.3.5.5
										6.3.5.8
										6.4.1.2
										ecoENZY01
										ecoENZY02
										ecoENZY03
										ecoENZY04
										ecoENZY05
										ecoENZY06
										ecoENZY07
										ecoENZY08
										ecoENZY09
										ecoENZY10
