# Supplementary material for: Exploring photosynthesis evolution by comparative analysis of metabolic networks between chloroplasts and photosynthetic bacteria
Source: BMC Genomics. 2006 Apr 30;7:100. doi: 10.1186/1471-2164-7-100 (PMC1524952; doi:10.1186/1471-2164-7-100)
Supplement: Additional File 2 — The distribution of compound connectivity in chloroplasts and photosynthetic bacteria. [file 1471-2164-7-100-S2.xls]

## Sheet: Sheet1
k	frequency f
3	0.74498	0.79196	0.78977	0.78729	0.78649	0.788301	0.784211	0.787611	0.783718	0.757669
6	0.21084	0.1383	0.14545	0.14917	0.149578	0.149025	0.144737	0.147914	0.155529	0.177914
12	0.02008	0.04492	0.04205	0.04282	0.043426	0.041783	0.044737	0.042984	0.041312	0.039877
24	0.01606	0.01537	0.01364	0.012431	0.010856	0.013928	0.019737	0.012642	0.008505	0.015337
48	0.008032	0.00709	0.006818	0.006906	0.008444	0.004178	0.003947	0.006321	0.008505	0.007669
96		0.00236	0.002273	0.001381	0.001206	0.002786	0.002632	0.002528	0.00243	0.001534
logk	Chlo	syw	ana	cte	gvi	pma	pmm	pmt	syn	tel
0.477121	-0.127855	-0.101297	-0.102499	-0.103865	-0.104307	-0.103308	-0.105567	-0.103688	-0.10584	-0.12052
0.778151	-0.676047	-0.859178	-0.837286	-0.826319	-0.825132	-0.826741	-0.83942	-0.829991	-0.808189	-0.74979
1.07918	-1.69724	-1.34756	-1.37623	-1.36835	-1.36225	-1.379	-1.34933	-1.36669	-1.38392	-1.39928
1.38021	-1.79425	-1.81333	-1.86519	-1.90549	-1.96433	-1.85611	-1.70472	-1.89818	-2.07033	-1.81426
1.68124	-2.09518	-2.14935	-2.16634	-2.16077	-2.07345	-2.37903	-2.40373	-2.19921	-2.07033	-2.11526
1.98227		-2.62709	-2.6434	-2.85981	-2.91865	-2.55502	-2.57971	-2.59722	-2.61439	-2.81417
