# Supplementary material for: Exploring photosynthesis evolution by comparative analysis of metabolic networks between chloroplasts and photosynthetic bacteria
Source: BMC Genomics. 2006 Apr 30;7:100. doi: 10.1186/1471-2164-7-100 (PMC1524952; doi:10.1186/1471-2164-7-100)
Supplement: Additional File 3 — The constitution and topological properties of sub-network directly connected with the Calvin Cycle in chloroplasts and photosynthetic bacteria. [file 1471-2164-7-100-S3.xls]

## Sheet: Sheet1
species	enzyme number	compound number	reaction number	enzyme clustering coefficient	compound clustering coefficient	average enzyme path length	average compound path length
Chloroplast	58	121	82	0.889086	0.488306	2.72014	2.39627
syw	68	163	97	0.8702	0.519772	2.86024	2.52022
ana	69	162	101	0.870354	0.525123	2.78973	2.41868
cte	54	123	70	0.865981	0.483906	2.73474	2.45051
gvi	68	162	100	0.878661	0.528759	2.80959	2.43228
pma	60	149	89	0.866374	0.519266	2.82648	2.48319
pmm	61	148	89	0.869169	0.517498	2.81776	2.48559
pmt	62	155	95	0.870015	0.516046	2.80645	2.4951
syn	69	146	89	0.895701	0.503092	2.77532	2.52284
tel	59	121	73	0.864053	0.497142	2.79794	2.51794
