# Supplementary material for: Exploring photosynthesis evolution by comparative analysis of metabolic networks between chloroplasts and photosynthetic bacteria
Source: BMC Genomics. 2006 Apr 30;7:100. doi: 10.1186/1471-2164-7-100 (PMC1524952; doi:10.1186/1471-2164-7-100)
Supplement: Additional File 4 — The detailed list of enzymes in each module by both MCL and SA in metabolic network of chloroplasts, ana, cte, gvi, pma, pmm, pmt, syn, syw, tel. [file 1471-2164-7-100-S4.xls]

## Sheet: ChloSA
cluster0 29
1.1.1.25
1.1.1.49
1.1.1.8
1.1.1.81
1.2.1.12
1.2.1.13
2.2.1.1
2.2.1.2
2.5.1.19
2.5.1.54
2.7.1.1
2.7.1.11
2.7.1.19
2.7.1.31
2.7.1.71
2.7.1.90
2.7.2.3
3.1.1.31
3.1.3.11
3.1.3.37
4.1.2.13
4.2.1.10
4.2.1.11
4.2.3.4
5.1.3.1
5.3.1.1
5.3.1.6
5.3.1.9
5.4.2.1
cluster1 72
1.1.1.100
1.1.1.37
1.1.1.39
1.1.1.40
1.1.1.44
1.1.1.82
1.1.1.85
1.1.1.86
1.1.12.19
1.1.3.15
1.13.11.-
1.13.11.12
1.13.11.27
1.14.11.19
1.14.11.23
1.14.11.9
1.14.13.11
1.14.13.21
1.14.19.2
1.14.99.3
1.14.99.7
1.2.3.7
1.2.4.1
1.3.1.26
1.3.1.43
1.3.3.1
1.3.3.3
1.3.3.4
1.4.3.4
1.4.3.6
1.4.4.2
1.8.1.4
2.1.2.10
2.2.1.6
2.2.1.7
2.3.1.-
2.3.1.117
2.3.1.12
2.3.1.30
2.3.1.39
2.3.1.41
2.3.1.74
2.3.3.13
3.1.3.18
3.5.1.53
3.5.3.11
4.1.1.17
4.1.1.19
4.1.1.20
4.1.1.21
4.1.1.23
4.1.1.28
4.1.1.31
4.1.1.37
4.1.1.39
4.1.1.43
4.1.1.48
4.1.1.49
4.1.1.50
4.1.1.71
4.1.3.1
4.1.3.36
4.2.1.51
4.2.1.52
4.2.1.9
4.99.1.1
5.3.1.24
5.5.1.6
6.4.1.2
6.6.1.1
ENZYME07
ENZYME41
cluster2 32
1.14.-.-
1.14.13.-
1.14.14.1
1.14.99.30
1.3.99.-
5.3.3.5
5.5.1.9
ENZYME10
ENZYME11
ENZYME12
ENZYME13
ENZYME14
ENZYME15
ENZYME20
ENZYME21
ENZYME22
ENZYME25
ENZYME26
ENZYME27
ENZYME28
ENZYME29
ENZYME30
ENZYME31
ENZYME32
ENZYME33
ENZYME34
ENZYME35
ENZYME36
ENZYME37
ENZYME38
ENZYME39
ENZYME40
cluster3 5
2.5.1.3
2.7.1.49
2.7.1.50
2.7.4.16
2.7.4.7
cluster4 17
1.14.13.81
1.14.17.4
1.3.1.-
1.3.1.33
2.1.1.-
2.1.1.11
2.1.1.141
2.1.1.142
2.5.1.16
2.5.1.22
2.5.1.62
2.7.1.100
3.1.1.14
3.2.2.16
3.3.1.1
4.4.1.14
5.4.99.8
cluster5 19
1.10.99.1
1.17.1.2
1.17.4.3
2.1.1.95
2.5.1.-
2.5.1.1
2.5.1.10
2.5.1.11
2.5.1.21
2.5.1.29
2.5.1.32
5.3.3.2
5.5.1.12
ENZYME06
ENZYME08
ENZYME09
ENZYME23
ENZYME24
ENZYME42
cluster6 51
1.1.1.205
1.1.1.23
1.5.1.2
1.8.4.9
2.4.2.1
2.4.2.10
2.4.2.17
2.4.2.18
2.4.2.7
2.4.2.8
2.4.2.9
2.5.1.6
2.7.1.20
2.7.1.25
2.7.2.8
2.7.4.3
2.7.6.1
2.7.7.2
2.7.7.27
2.7.7.4
2.7.9.1
3.1.3.15
3.1.3.5
3.5.4.10
4.3.2.1
4.3.2.2
6.1.1.1
6.1.1.10
6.1.1.11
6.1.1.12
6.1.1.14
6.1.1.15
6.1.1.16
6.1.1.17
6.1.1.18
6.1.1.19
6.1.1.2
6.1.1.20
6.1.1.21
6.1.1.22
6.1.1.3
6.1.1.4
6.1.1.5
6.1.1.6
6.1.1.7
6.1.1.9
6.2.1.12
6.2.1.26
6.3.4.5
6.3.5.2
6.3.5.4
cluster7 41
1.1.1.267
1.1.1.3
1.17.4.1
1.2.1.11
1.8.4.8
2.1.1.45
2.1.3.2
2.4.1.1
2.4.1.11
2.4.1.18
2.4.1.25
2.4.1.91
2.5.1.9
2.6.1.57
2.7.1.148
2.7.1.21
2.7.1.26
2.7.1.39
2.7.1.40
2.7.1.48
2.7.1.74
2.7.2.4
2.7.4.14
2.7.4.6
2.7.4.8
2.7.4.9
2.7.7.41
2.7.7.60
2.7.8.5
3.2.1.1
3.2.1.142
3.2.1.2
3.2.1.20
3.5.2.3
3.5.4.25
3.6.1.23
4.2.3.1
4.6.1.12
5.4.2.2
6.3.2.6
6.3.4.4
cluster8 14
1.14.99.-
1.3.1.9
2.3.1.15
2.3.1.51
2.4.1.184
2.4.1.46
3.1.2.14
3.1.3.27
3.1.3.4
4.2.1.58
ENZYME02
ENZYME03
ENZYME04
ENZYME05
cluster9 69
1.1.1.193
1.1.1.95
1.2.1.-
1.2.1.38
1.2.1.41
1.3.7.4
1.4.1.13
1.4.1.3
1.4.1.4
1.4.7.1
1.7.1.1
1.7.7.1
1.8.7.1
2.1.3.3
2.3.1.1
2.3.1.35
2.3.2.2
2.4.2.-
2.4.2.14
2.5.1.47
2.5.1.61
2.6.1.-
2.6.1.1
2.6.1.11
2.6.1.13
2.6.1.17
2.6.1.2
2.6.1.27
2.6.1.4
2.6.1.42
2.6.1.52
2.6.1.9
2.7.2.11
3.2.1.147
3.5.1.16
3.5.1.18
3.5.1.47
3.5.3.1
3.5.3.12
3.5.4.12
3.5.4.19
3.5.4.26
3.5.4.5
3.5.5.1
3.6.1.31
4.1.3.-
4.1.3.27
4.2.1.-
4.2.1.19
4.2.1.24
4.2.1.29
4.2.1.75
4.2.3.5
4.3.1.19
4.3.1.5
4.4.1.8
5.1.1.7
5.3.1.16
5.4.3.8
5.4.4.2
5.4.99.5
6.3.1.2
6.3.2.2
6.3.3.1
6.3.4.2
6.3.5.3
6.3.5.5
ENZYME40
ENZYME42
cluster10 14
1.11.1.9
1.8.1.7
2.1.1.13
2.1.2.1
2.1.2.2
2.1.2.3
2.3.2.15
2.5.1.48
2.6.1.45
2.6.1.73
3.4.11.2
4.2.1.20
6.3.2.3
6.3.4.13
cluster11 15
1.14.11.15
1.14.13.78
1.14.13.79
1.3.1.42
1.3.1.69
3.1.3.3
4.2.1.33
4.2.1.92
4.2.3.19
5.3.99.6
ENZYME01
ENZYME16
ENZYME17
ENZYME18
ENZYME19

## Sheet: ChloMCL
cluster0: 59
1.1.1.37
1.1.1.39
1.1.1.40
1.1.1.44
1.1.1.82
1.1.12.19
1.1.3.15
1.13.11.-
1.13.11.12
1.13.11.27
1.14.11.19
1.14.11.23
1.14.11.9
1.14.13.11
1.14.13.21
1.14.14.1
1.14.19.2
1.14.99.3
1.14.99.30
1.14.99.7
1.2.3.7
1.2.4.1
1.3.1.26
1.3.1.43
1.3.3.1
1.3.3.3
1.3.3.4
1.4.3.4
1.4.3.6
1.4.4.2
1.8.1.4
2.2.1.6
2.3.1.12
2.3.1.74
2.5.1.48
3.1.3.18
3.5.1.53
3.5.3.1
3.5.3.11
4.1.1.17
4.1.1.19
4.1.1.20
4.1.1.21
4.1.1.23
4.1.1.31
4.1.1.37
4.1.1.39
4.1.1.43
4.1.1.49
4.1.1.50
4.1.1.71
4.1.3.1
4.2.1.51
4.3.2.1
4.99.1.1
5.5.1.6
6.6.1.1
ENZYME07
ENZYME41
cluster1: 49
1.1.1.267
1.1.1.8
1.1.1.81
1.1.1.95
1.11.1.9
1.2.1.12
1.2.1.13
1.8.1.7
2.1.1.13
2.1.2.1
2.1.2.2
2.1.2.3
2.2.1.1
2.2.1.2
2.2.1.7
2.3.1.-
2.3.1.117
2.3.1.15
2.3.1.30
2.3.1.39
2.3.2.15
2.3.3.13
2.6.1.27
2.6.1.45
2.6.1.73
2.7.1.11
2.7.1.19
2.7.1.31
2.7.1.90
2.7.2.3
3.1.3.11
3.1.3.3
3.4.11.2
4.1.1.28
4.1.1.48
4.1.2.13
4.1.3.36
4.2.1.19
4.2.1.20
5.1.3.1
5.3.1.1
5.3.1.6
5.3.1.9
5.4.2.1
6.1.1.11
6.1.1.2
6.3.2.3
6.3.4.13
6.4.1.2
cluster2: 45
1.2.1.41
1.3.7.4
1.4.1.13
1.4.1.3
1.4.1.4
1.4.7.1
1.7.1.1
1.7.7.1
1.8.7.1
2.1.2.10
2.1.3.3
2.3.1.1
2.3.1.35
2.3.2.2
2.4.2.-
2.4.2.14
2.6.1.-
2.6.1.1
2.6.1.11
2.6.1.13
2.6.1.17
2.6.1.2
2.6.1.4
2.6.1.42
2.6.1.52
2.6.1.9
2.7.2.11
3.5.3.12
3.5.4.26
3.5.4.5
4.1.3.-
4.1.3.27
4.2.1.-
4.2.3.5
4.3.1.19
4.3.1.5
4.4.1.8
5.4.4.2
5.4.99.5
6.3.1.2
6.3.2.2
6.3.3.1
6.3.4.2
6.3.5.3
6.3.5.5
cluster3: 41
1.5.1.2
1.8.4.8
1.8.4.9
2.4.2.10
2.4.2.17
2.4.2.7
2.4.2.8
2.5.1.6
2.7.1.20
2.7.1.25
2.7.4.3
2.7.6.1
2.7.7.2
2.7.7.27
2.7.7.4
2.7.9.1
3.1.3.5
4.3.2.2
6.1.1.1
6.1.1.10
6.1.1.12
6.1.1.14
6.1.1.15
6.1.1.16
6.1.1.17
6.1.1.18
6.1.1.19
6.1.1.20
6.1.1.21
6.1.1.22
6.1.1.3
6.1.1.4
6.1.1.5
6.1.1.6
6.1.1.7
6.1.1.9
6.2.1.12
6.2.1.26
6.3.4.5
6.3.5.2
6.3.5.4
cluster4: 23
1.1.1.205
1.17.4.1
2.1.1.45
2.1.3.2
2.4.1.91
2.4.2.9
2.6.1.57
2.7.1.21
2.7.1.40
2.7.1.48
2.7.1.74
2.7.2.4
2.7.4.14
2.7.4.6
2.7.4.8
2.7.4.9
3.5.2.3
3.5.4.10
3.5.4.12
3.5.4.25
3.6.1.23
6.3.2.6
6.3.4.4
cluster5: 11
1.17.1.2
1.3.1.-
2.5.1.1
2.5.1.10
2.5.1.11
2.5.1.21
2.5.1.29
2.5.1.32
5.3.3.2
5.5.1.12
ENZYME06
cluster6: 9
2.4.1.1
2.4.1.11
2.4.1.18
2.4.1.25
3.2.1.1
3.2.1.142
3.2.1.2
3.2.1.20
5.4.2.2
cluster7: 7
1.14.-.-
3.2.1.147
4.2.1.29
ENZYME10
ENZYME11
ENZYME12
ENZYME39
cluster8: 7
2.1.1.-
2.1.1.11
2.1.1.141
2.1.1.142
2.4.2.1
3.3.1.1
5.4.99.8
cluster9: 6
1.1.1.100
1.3.1.69
1.3.1.9
2.3.1.41
3.1.2.14
4.2.1.58
cluster10: 6
1.14.17.4
2.5.1.16
2.5.1.22
2.7.1.100
3.2.2.16
4.4.1.14
cluster11: 6
3.1.3.27
ENZYME01
ENZYME02
ENZYME03
ENZYME04
ENZYME05
cluster12: 5
1.1.1.3
1.2.1.11
2.7.1.39
4.2.1.52
4.2.3.1
cluster13: 5
2.5.1.47
3.5.1.16
3.5.1.18
3.5.1.47
5.1.1.7
cluster14: 5
ENZYME34
ENZYME35
ENZYME36
ENZYME37
ENZYME38
cluster15: 4
1.1.1.25
2.7.1.71
4.2.1.10
4.2.3.4
cluster16: 4
1.10.99.1
2.5.1.-
ENZYME08
ENZYME09
cluster17: 4
1.14.13.81
1.3.1.33
2.5.1.62
3.1.1.14
cluster18: 4
1.17.4.3
2.7.1.148
2.7.7.60
4.6.1.12
cluster19: 4
1.3.99.-
ENZYME27
ENZYME28
ENZYME29
cluster20: 4
2.3.1.51
2.4.1.46
3.1.3.37
3.1.3.4
cluster21: 4
ENZYME15
ENZYME20
ENZYME21
ENZYME22
cluster22: 4
ENZYME30
ENZYME31
ENZYME32
ENZYME33
cluster23: 3
1.1.1.193
2.5.1.9
2.7.1.26
cluster24: 3
1.1.1.49
2.7.1.1
3.1.1.31
cluster25: 3
1.14.13.-
ENZYME13
ENZYME14
cluster26: 3
1.3.1.42
4.2.1.92
5.3.99.6
cluster27: 3
2.5.1.19
2.5.1.54
4.2.1.11
cluster28: 3
2.5.1.3
2.7.1.50
2.7.4.16
cluster29: 3
2.5.1.61
4.2.1.24
4.2.1.75
cluster30: 3
3.5.4.19
3.6.1.31
5.3.1.16
cluster31: 3
5.3.3.5
ENZYME25
ENZYME26
cluster32: 3
5.5.1.9
ENZYME23
ENZYME24
cluster33: 2
1.1.1.23
3.1.3.15
cluster34: 2
1.1.1.85
4.2.1.33
cluster35: 2
1.1.1.86
4.2.1.9
cluster36: 2
1.14.11.15
ENZYME19
cluster37: 2
1.14.13.78
4.2.3.19
cluster38: 2
1.14.13.79
ENZYME16
cluster39: 2
1.14.99.-
2.4.1.184
cluster40: 2
1.2.1.-
5.4.3.8
cluster41: 2
1.2.1.38
2.7.2.8
cluster42: 2
2.1.1.95
ENZYME42
cluster43: 2
2.4.2.18
5.3.1.24
cluster44: 2
2.7.1.49
2.7.4.7
cluster45: 2
2.7.7.41
2.7.8.5
cluster46: 2
3.5.5.1
ENZYME40
cluster47: 2
ENZYME17
ENZYME18
