# Supplementary material for: Exploring photosynthesis evolution by comparative analysis of metabolic networks between chloroplasts and photosynthetic bacteria
Source: BMC Genomics. 2006 Apr 30;7:100. doi: 10.1186/1471-2164-7-100 (PMC1524952; doi:10.1186/1471-2164-7-100)
Supplement: Additional File 12 — The detailed list of enzymes in each module by both MCL and SA in metabolic network of chloroplasts, ana, cte, gvi, pma, pmm, pmt, syn, syw, tel. [file 1471-2164-7-100-S12.xls]

## Sheet: sywSA
cluster0 52
1.1.3.15
1.1.99.16
1.11.1.9
1.14.-.-
1.14.13.-
1.14.13.81
1.14.99.3
1.14.99.30
1.18.-.-
1.3.1.33
1.3.3.1
1.3.99.-
1.3.99.1
1.4.1.1
1.4.3.16
1.5.1.5
1.5.3.1
1.8.1.7
1.9.3.1
2.1.1.13
2.1.2.-
2.1.2.1
2.1.2.11
2.1.2.2
2.1.2.3
2.1.2.9
2.4.2.10
2.4.2.18
2.5.1.18
2.5.1.62
2.6.1.44
3.1.2.6
3.4.11.2
3.5.1.10
3.5.1.28
3.5.1.31
3.5.2.3
3.5.4.9
4.2.1.2
4.3.2.1
4.4.1.16
4.4.1.5
5.1.1.1
5.1.1.7
5.3.1.24
6.3.2.10
6.3.2.13
6.3.2.3
6.3.2.4
6.3.2.8
6.3.2.9
6.3.4.13
cluster1 49
1.2.1.-
1.3.1.-
1.5.1.2
2.4.2.17
2.4.2.7
2.5.1.17
2.5.1.6
2.7.4.3
2.7.6.1
2.7.6.3
2.7.7.18
2.7.7.2
2.7.7.27
2.7.7.3
2.7.7.4
2.7.7.53
2.7.7.6
2.7.9.3
2.8.1.6
3.6.1.13
4.2.1.-
4.3.2.2
5.4.3.8
6.1.1.1
6.1.1.10
6.1.1.11
6.1.1.12
6.1.1.14
6.1.1.15
6.1.1.16
6.1.1.17
6.1.1.19
6.1.1.2
6.1.1.20
6.1.1.21
6.1.1.3
6.1.1.4
6.1.1.5
6.1.1.6
6.1.1.7
6.1.1.9
6.2.1.1
6.2.1.26
6.2.1.3
6.3.2.1
6.3.4.15
6.3.4.5
6.3.5.1
6.3.5.4
cluster2 72
1.1.1.100
1.1.1.262
1.1.1.267
1.1.1.3
1.1.1.42
1.1.1.44
1.1.1.85
1.1.1.86
1.14.99.-
1.2.1.11
1.2.4.1
1.3.1.12
1.3.1.26
1.3.1.54
1.3.1.9
1.3.3.3
1.4.4.2
1.8.1.4
2.1.1.132
2.1.2.10
2.2.1.6
2.2.1.7
2.3.1.-
2.3.1.12
2.3.1.157
2.3.1.30
2.3.1.39
2.3.1.41
2.3.1.46
2.3.1.47
2.3.1.51
2.3.1.74
2.3.2.2
2.3.3.1
2.3.3.13
2.4.2.19
2.5.1.-
2.5.1.16
2.5.1.3
2.7.1.24
2.7.1.39
2.7.4.16
3.4.-.-
3.5.1.5
3.5.3.11
4.1.1.-
4.1.1.18
4.1.1.19
4.1.1.20
4.1.1.21
4.1.1.23
4.1.1.31
4.1.1.37
4.1.1.39
4.1.1.48
4.1.1.50
4.1.1.71
4.1.3.-
4.1.3.16
4.1.3.36
4.2.1.1
4.2.1.104
4.2.1.3
4.2.1.33
4.2.1.52
4.2.1.9
4.2.3.1
4.3.1.19
6.3.3.3
6.3.4.14
6.4.1.2
ENZYsyw04
cluster3 55
1.2.1.38
1.4.7.1
1.7.7.1
1.7.7.2
2.1.3.2
2.1.3.3
2.3.1.1
2.3.1.35
2.4.2.14
2.5.1.15
2.5.1.48
2.5.1.61
2.6.1.-
2.6.1.1
2.6.1.11
2.6.1.16
2.6.1.17
2.6.1.42
2.6.1.9
2.7.2.11
2.7.2.4
2.7.2.8
2.7.7.38
2.7.7.41
2.7.7.43
2.7.7.60
2.7.8.26
3.5.1.1
3.5.4.1
3.5.4.13
3.5.4.19
3.5.4.26
3.5.4.5
3.5.99.6
3.6.1.31
4.1.3.27
4.2.3.5
5.1.1.3
5.3.1.16
5.4.1.2
5.4.4.2
6.3.1.2
6.3.2.12
6.3.2.17
6.3.2.6
6.3.3.1
6.3.4.2
6.3.5.10
6.3.5.2
6.3.5.3
6.3.5.5
6.3.5.8
6.3.5.9
6.6.1.2
ENZYsyw03
cluster4 15
1.1.1.23
1.6.5.3
2.1.1.-
2.1.1.107
2.1.1.11
2.1.1.130
2.1.1.131
2.1.1.133
2.6.1.62
3.2.2.16
3.2.2.9
3.3.1.1
4.2.1.75
4.99.1.1
6.6.1.1
cluster5 58
1.1.1.193
1.1.1.31
1.1.1.49
1.1.1.6
1.1.1.60
1.1.1.95
1.1.99.5
1.2.1.12
1.2.1.13
1.2.1.3
1.8.1.9
1.8.4.8
1.8.7.1
2.2.1.1
2.2.1.2
2.4.1.25
2.4.1.7
2.5.1.47
2.5.1.49
2.5.1.9
2.7.1.107
2.7.1.15
2.7.1.19
2.7.1.2
2.7.1.25
2.7.1.26
2.7.1.30
2.7.1.4
2.7.2.1
2.7.2.3
2.7.8.5
2.8.2.-
3.1.1.3
3.1.1.31
3.1.3.1
3.1.3.11
3.1.3.2
3.2.1.-
3.2.1.21
3.5.1.-
3.5.1.25
3.6.1.7
4.1.2.13
4.1.2.14
4.1.2.25
4.1.2.4
4.1.99.-
4.2.1.20
4.2.1.70
4.2.3.12
5.1.3.1
5.1.3.9
5.3.1.1
5.3.1.6
5.3.1.9
5.4.2.1
5.4.2.2
5.4.99.16
cluster6 64
1.1.1.133
1.1.1.158
1.1.1.205
1.1.1.22
1.1.1.25
1.1.1.271
1.17.4.1
2.3.1.129
2.4.1.-
2.4.1.1
2.4.1.12
2.4.1.14
2.4.1.18
2.4.1.182
2.4.1.21
2.4.1.227
2.4.2.9
2.4.99.-
2.5.1.11
2.5.1.19
2.5.1.29
2.5.1.31
2.5.1.32
2.5.1.54
2.5.1.55
2.5.1.7
2.7.1.148
2.7.1.156
2.7.1.40
2.7.1.48
2.7.1.66
2.7.1.71
2.7.4.14
2.7.4.6
2.7.4.8
2.7.4.9
2.7.7.13
2.7.7.22
2.7.7.23
2.7.7.24
2.7.7.62
2.7.7.7
2.7.7.8
2.7.8.13
3.1.4.-
3.1.7.2
3.5.4.10
3.5.4.16
3.5.4.25
3.6.1.11
4.2.1.10
4.2.1.11
4.2.1.46
4.2.1.47
4.2.3.4
4.6.1.12
5.1.3.13
5.1.3.14
5.1.3.2
5.4.2.8
6.3.1.10
6.3.4.4
ENZYsyw01
ENZYsyw02
cluster7 6
1.2.1.41
3.1.1.45
3.1.3.25
3.1.3.37
3.5.2.10
4.2.1.19

## Sheet: sywMCL
cluster0 211
1.1.1.100
1.1.1.23
1.1.1.262
1.1.1.267
1.1.1.3
1.1.1.42
1.1.1.44
1.1.1.86
1.1.3.15
1.14.-.-
1.14.13.-
1.14.13.81
1.14.99.-
1.14.99.3
1.14.99.30
1.2.1.11
1.2.1.41
1.2.4.1
1.3.1.-
1.3.1.12
1.3.1.26
1.3.1.54
1.3.1.9
1.3.3.3
1.3.99.-
1.4.1.1
1.4.3.16
1.4.4.2
1.4.7.1
1.5.1.2
1.5.1.5
1.5.3.1
1.6.5.3
1.7.7.1
1.7.7.2
1.8.1.4
1.9.3.1
2.1.1.-
2.1.1.107
2.1.1.11
2.1.1.13
2.1.1.130
2.1.1.131
2.1.1.132
2.1.1.133
2.1.2.-
2.1.2.1
2.1.2.10
2.1.2.11
2.1.2.2
2.1.2.3
2.1.2.9
2.1.3.3
2.2.1.6
2.2.1.7
2.3.1.-
2.3.1.1
2.3.1.12
2.3.1.157
2.3.1.30
2.3.1.35
2.3.1.39
2.3.1.41
2.3.1.46
2.3.1.47
2.3.1.51
2.3.1.74
2.3.2.2
2.3.3.1
2.3.3.13
2.4.2.14
2.4.2.17
2.4.2.19
2.4.2.7
2.5.1.-
2.5.1.11
2.5.1.17
2.5.1.29
2.5.1.3
2.5.1.31
2.5.1.32
2.5.1.48
2.5.1.6
2.5.1.61
2.6.1.-
2.6.1.1
2.6.1.11
2.6.1.16
2.6.1.17
2.6.1.42
2.6.1.44
2.6.1.62
2.6.1.9
2.7.1.19
2.7.1.24
2.7.1.39
2.7.1.40
2.7.2.11
2.7.2.4
2.7.4.16
2.7.4.3
2.7.6.1
2.7.6.3
2.7.7.18
2.7.7.2
2.7.7.27
2.7.7.3
2.7.7.38
2.7.7.4
2.7.7.41
2.7.7.43
2.7.7.53
2.7.7.6
2.7.8.26
2.7.9.3
2.8.1.6
3.2.2.9
3.3.1.1
3.4.-.-
3.4.11.2
3.5.1.1
3.5.1.10
3.5.1.28
3.5.1.31
3.5.1.5
3.5.4.1
3.5.4.13
3.5.4.26
3.5.4.5
3.5.4.9
3.5.99.6
3.6.1.13
4.1.1.-
4.1.1.18
4.1.1.19
4.1.1.20
4.1.1.21
4.1.1.23
4.1.1.31
4.1.1.37
4.1.1.39
4.1.1.48
4.1.1.50
4.1.1.71
4.1.2.14
4.1.3.-
4.1.3.16
4.1.3.27
4.1.3.36
4.2.1.-
4.2.1.1
4.2.1.104
4.2.1.20
4.2.1.3
4.2.1.52
4.2.1.75
4.2.1.9
4.2.3.1
4.2.3.5
4.3.1.19
4.4.1.16
5.1.1.1
5.1.1.3
5.4.1.2
5.4.4.2
6.1.1.1
6.1.1.10
6.1.1.11
6.1.1.12
6.1.1.14
6.1.1.15
6.1.1.16
6.1.1.17
6.1.1.19
6.1.1.2
6.1.1.20
6.1.1.21
6.1.1.3
6.1.1.4
6.1.1.5
6.1.1.6
6.1.1.7
6.1.1.9
6.2.1.1
6.2.1.26
6.2.1.3
6.3.1.2
6.3.2.1
6.3.2.12
6.3.2.17
6.3.2.8
6.3.3.1
6.3.3.3
6.3.4.13
6.3.4.14
6.3.4.15
6.3.4.2
6.3.4.5
6.3.5.1
6.3.5.10
6.3.5.2
6.3.5.3
6.3.5.4
6.3.5.5
6.3.5.8
6.3.5.9
6.4.1.2
6.6.1.2
ENZYsyw02
ENZYsyw03
ENZYsyw04
cluster1 34
1.1.1.205
1.1.1.22
1.17.4.1
2.3.1.129
2.4.1.-
2.4.1.12
2.4.1.14
2.4.1.182
2.4.1.227
2.4.99.-
2.7.1.156
2.7.1.48
2.7.4.14
2.7.4.6
2.7.4.8
2.7.4.9
2.7.7.13
2.7.7.22
2.7.7.23
2.7.7.62
2.7.7.7
2.7.7.8
3.1.3.25
3.1.4.-
3.1.7.2
3.5.4.10
3.5.4.25
3.6.1.11
5.1.3.14
5.1.3.2
5.4.2.8
6.3.1.10
6.3.2.6
6.3.4.4
cluster2 20
1.1.1.193
1.1.1.49
1.2.1.12
1.2.1.13
2.2.1.1
2.2.1.2
2.5.1.9
2.7.1.15
2.7.1.2
2.7.1.4
3.1.1.31
3.1.3.11
4.1.2.13
4.1.2.4
4.2.1.70
5.1.3.1
5.3.1.1
5.3.1.6
5.3.1.9
5.4.2.2
cluster3 14
1.1.1.31
1.1.1.60
1.2.1.3
1.8.1.9
1.8.7.1
2.5.1.47
2.5.1.49
2.7.1.107
2.7.2.1
3.1.1.3
3.5.1.-
3.5.1.25
3.6.1.7
5.1.3.9
cluster4 12
1.1.1.6
1.1.99.5
2.5.1.15
2.7.1.26
2.7.1.30
2.7.8.5
3.1.3.1
3.1.3.2
3.5.4.16
4.1.2.25
4.1.99.-
4.2.3.12
cluster5 7
1.11.1.9
1.8.1.7
2.5.1.18
3.1.1.45
3.1.2.6
4.4.1.5
6.3.2.3
cluster6 6
1.1.99.16
1.3.99.1
4.2.1.19
4.2.1.2
4.3.2.1
4.3.2.2
cluster7 5
1.1.1.158
2.5.1.19
2.5.1.54
2.5.1.55
2.5.1.7
cluster8 5
1.1.1.25
2.7.1.71
4.2.1.10
4.2.1.11
4.2.3.4
cluster9 5
5.1.1.7
6.3.2.10
6.3.2.13
6.3.2.4
6.3.2.9
cluster10 4
1.3.3.1
2.1.3.2
3.5.2.10
3.5.2.3
cluster11 4
2.4.1.1
2.4.1.18
2.4.1.21
2.4.1.7
cluster12 4
2.7.1.148
2.7.7.60
4.6.1.12
ENZYsyw01
cluster13 3
1.1.1.133
4.2.1.46
5.1.3.13
cluster14 3
1.1.1.95
2.7.2.3
5.4.2.1
cluster15 3
1.18.-.-
1.3.1.33
2.5.1.62
cluster16 3
1.8.4.8
2.7.1.25
2.8.2.-
cluster17 3
2.4.2.10
2.4.2.18
5.3.1.24
cluster18 3
2.4.2.9
2.7.1.66
2.7.8.13
cluster19 3
2.5.1.16
3.2.2.16
3.5.3.11
cluster20 3
3.5.4.19
3.6.1.31
5.3.1.16
cluster21 2
1.1.1.271
4.2.1.47
cluster22 2
1.1.1.85
4.2.1.33
cluster23 2
1.2.1.-
5.4.3.8
cluster24 2
1.2.1.38
2.7.2.8
cluster25 2
2.4.1.25
5.4.99.16
cluster26 2
3.2.1.-
3.2.1.21
cluster27 2
4.99.1.1
6.6.1.1
cluster28 1
2.7.7.24
cluster29 1
3.1.3.37
